# Supplementary material for: Reactivatable stimulated emission depletion microscopy using fluorescence-recoverable nanographene
Source: Nat Commun. 2025 Feb 4;16:1341. doi: 10.1038/s41467-025-56401-z (PMC11794581; doi:10.1038/s41467-025-56401-z)
Supplement: Supplementary file 6 — Source Data [file 41467_2025_56401_MOESM6_ESM.zip]

Archive with 14 entries (13 files):
- source data for figures/
- source data for figures/fig.1a_abs of DBOV-Mes+.txt
- source data for figures/fig.1a_abs of DBOV-Mes.txt
- source data for figures/fig.1a_fluor of DBOV-Mes.txt
- source data for figures/fig.2b.xlsx
- source data for figures/fig.2c.xlsx
- source data for figures/fig.2d.xlsx
- source data for figures/fig.2e.xlsx
- source data for figures/fig.3c.xlsx
- source data for figures/fig.3d.xlsx
- source data for figures/fig.3e.xlsx
- source data for figures/fig.4e.xlsx
- source data for figures/fig.5d.xlsx
- source data for figures/fig.5g.xlsx
