# Supplementary material for: Reactivatable stimulated emission depletion microscopy using fluorescence-recoverable nanographene
Source: Nat Commun. 2025 Feb 4;16:1341. doi: 10.1038/s41467-025-56401-z (PMC11794581; doi:10.1038/s41467-025-56401-z)
Supplement: Supplementary file 6 — Source Data [file 41467_2025_56401_MOESM6_ESM.zip › source data for figures/fig.1a_abs of DBOV-Mes+.txt]

950	0.03906
949	0.04413
948	0.04953
947	0.05603
946	0.06483
945	0.07451
944	0.08432
943	0.09496
942	0.10797
941	0.12017
940	0.13203
939	0.14311
938	0.15408
937	0.1637
936	0.16876
935	0.17442
934	0.17692
933	0.17515
932	0.17155
931	0.16982
930	0.16356
929	0.15635
928	0.14871
927	0.14326
926	0.13654
925	0.13194
924	0.12657
923	0.12327
922	0.12137
921	0.11858
920	0.11834
919	0.11934
918	0.11943
917	0.11931
916	0.1206
915	0.12365
914	0.12565
913	0.12839
912	0.1292
911	0.13213
910	0.13543
909	0.13723
908	0.1404
907	0.14218
906	0.14417
905	0.14812
904	0.14893
903	0.15192
902	0.1542
901	0.1577
900	0.15978
899	0.16192
898	0.16285
897	0.16669
896	0.16771
895	0.16893
894	0.17018
893	0.17144
892	0.17126
891	0.17059
890	0.16948
889	0.16756
888	0.16619
887	0.16399
886	0.15991
885	0.15587
884	0.15185
883	0.14708
882	0.14245
881	0.13775
880	0.13251
879	0.12761
878	0.12594
877	0.11908
876	0.11534
875	0.11242
874	0.10885
873	0.10506
872	0.10348
871	0.09878
870	0.09718
869	0.09567
868	0.09395
867	0.09316
866	0.09197
865	0.09014
864	0.08977
863	0.08913
862	0.08936
861	0.08834
860	0.08773
859	0.08665
858	0.094
857	0.09504
856	0.08923
855	0.09048
854	0.09125
853	0.0896
852	0.08751
851	0.08545
850	0.08491
849	0.0763
848	0.07594
847	0.07652
846	0.07388
845	0.07785
844	0.07952
843	0.08332
842	0.08022
841	0.08089
840	0.08004
839	0.07795
838	0.08279
837	0.08564
836	0.08754
835	0.08627
834	0.08603
833	0.08826
832	0.0862
831	0.08684
830	0.08578
829	0.08641
828	0.08433
827	0.08371
826	0.08527
825	0.08358
824	0.08298
823	0.08301
822	0.08457
821	0.08529
820	0.08506
819	0.08517
818	0.08674
817	0.08792
816	0.08997
815	0.08937
814	0.09021
813	0.09137
812	0.09079
811	0.09028
810	0.08972
809	0.0928
808	0.09254
807	0.09173
806	0.09364
805	0.09466
804	0.09606
803	0.09547
802	0.09732
801	0.09567
800	0.09575
799	0.09707
798	0.09672
797	0.09645
796	0.09604
795	0.09537
794	0.0951
793	0.09544
792	0.09357
791	0.09126
790	0.09117
789	0.09009
788	0.08929
787	0.09041
786	0.08735
785	0.08757
784	0.08668
783	0.08601
782	0.08478
781	0.08464
780	0.08363
779	0.08226
778	0.08139
777	0.08164
776	0.08105
775	0.08119
774	0.07964
773	0.08147
772	0.08057
771	0.08011
770	0.08135
769	0.08285
768	0.08334
767	0.08069
766	0.08418
765	0.08447
764	0.08602
763	0.08729
762	0.08902
761	0.09054
760	0.09188
759	0.09239
758	0.09426
757	0.09614
756	0.09856
755	0.09964
754	0.1023
753	0.10507
752	0.10724
751	0.11063
750	0.11409
749	0.11585
748	0.11902
747	0.12141
746	0.12425
745	0.12804
744	0.13148
743	0.13488
742	0.13828
741	0.1431
740	0.14748
739	0.15207
738	0.15772
737	0.16358
736	0.17015
735	0.17706
734	0.18368
733	0.19075
732	0.19862
731	0.20877
730	0.21739
729	0.2268
728	0.23847
727	0.25052
726	0.26225
725	0.27568
724	0.28974
723	0.30388
722	0.31924
721	0.3348
720	0.3505
719	0.367
718	0.38377
717	0.40208
716	0.42135
715	0.44204
714	0.46451
713	0.48777
712	0.51232
711	0.53818
710	0.56637
709	0.59438
708	0.62414
707	0.65634
706	0.68933
705	0.72271
704	0.75704
703	0.7928
702	0.82794
701	0.86191
700	0.89455
699	0.92567
698	0.95333
697	0.97531
696	0.99103
695	0.99943
694	1
693	0.99268
692	0.97855
691	0.95698
690	0.92897
689	0.89594
688	0.85861
687	0.8187
686	0.77713
685	0.73553
684	0.69493
683	0.65516
682	0.61597
681	0.57952
680	0.54595
679	0.51512
678	0.48786
677	0.463
676	0.44019
675	0.4204
674	0.40295
673	0.38782
672	0.37505
671	0.36423
670	0.35525
669	0.34704
668	0.33999
667	0.33452
666	0.32984
665	0.32531
664	0.32153
663	0.31749
662	0.31396
661	0.31051
660	0.30536
659	0.30051
658	0.29561
657	0.29002
656	0.28385
655	0.27782
654	0.27175
653	0.26537
652	0.25904
651	0.25207
650	0.24458
649	0.23817
648	0.23197
647	0.22563
646	0.21893
645	0.21277
644	0.20782
643	0.20279
642	0.19829
641	0.19345
640	0.189
639	0.1848
638	0.18112
637	0.17746
636	0.17426
635	0.17142
634	0.16843
633	0.1658
632	0.16257
631	0.16013
630	0.15738
629	0.15467
628	0.15148
627	0.14845
626	0.14556
625	0.14216
624	0.1386
623	0.13432
622	0.13049
621	0.12594
620	0.12188
619	0.1177
618	0.11355
617	0.10903
616	0.10472
615	0.10072
614	0.09712
613	0.09361
612	0.08964
611	0.08654
610	0.08357
609	0.08095
608	0.07833
607	0.07644
606	0.07461
605	0.07288
604	0.07147
603	0.06986
602	0.06889
601	0.06764
600	0.06692
599	0.06571
598	0.06516
597	0.06331
596	0.06198
595	0.06045
594	0.05945
593	0.05765
592	0.05665
591	0.05491
590	0.05306
589	0.05102
588	0.04952
587	0.04823
586	0.04607
585	0.04399
584	0.04323
583	0.04134
582	0.0396
581	0.03785
580	0.03673
579	0.03544
578	0.03413
577	0.0331
576	0.0325
575	0.03087
574	0.02964
573	0.02833
572	0.02735
571	0.02667
570	0.02532
569	0.02401
568	0.02331
567	0.02237
566	0.02126
565	0.02013
564	0.01939
563	0.01849
562	0.0171
561	0.01682
560	0.01619
559	0.01507
558	0.01441
557	0.01419
556	0.01343
555	0.0123
554	0.01249
553	0.01169
552	0.0109
551	0.01071
550	0.00967
549	0.00976
548	0.00865
547	0.00785
546	0.00762
545	0.0071
544	0.00683
543	0.00586
542	0.00537
541	0.00453
540	0.00424
539	0.00372
538	0.00286
537	0.00216
536	0.00202
535	0.00116
534	0.00135
533	0.00112
532	0.00101
531	7.4773E-4
530	4.71309E-4
529	2.36649E-4
528	0
527	9.70459E-4
526	7.41765E-4
525	7.43753E-4
524	0.00115
523	8.73015E-4
522	9.3864E-4
521	0.00199
520	0.00229
519	0.00253
518	0.00297
517	0.0033
516	0.00379
515	0.0044
514	0.00431
513	0.00433
512	0.00467
511	0.00483
510	0.00478
509	0.00503
508	0.00485
507	0.00433
506	0.00421
505	0.0042
504	0.00438
503	0.00527
502	0.00619
501	0.00718
500	0.00789
499	0.0092
498	0.01103
497	0.01237
496	0.01455
495	0.01726
494	0.02013
493	0.02366
492	0.02812
491	0.03297
490	0.0383
489	0.04468
488	0.0511
487	0.05759
486	0.06489
485	0.0723
484	0.07925
483	0.08615
482	0.09279
481	0.09982
480	0.10661
479	0.11216
478	0.11721
477	0.12202
476	0.12618
475	0.1299
474	0.13319
473	0.13562
472	0.13714
471	0.13698
470	0.13487
469	0.13131
468	0.12609
467	0.11902
466	0.11193
465	0.10567
464	0.10002
463	0.09565
462	0.0922
461	0.09033
460	0.08946
459	0.08951
458	0.09091
457	0.09277
456	0.09556
455	0.09976
454	0.10358
453	0.10786
452	0.11308
451	0.11846
450	0.12352
449	0.12856
448	0.13377
447	0.13844
446	0.1417
445	0.14449
444	0.14676
443	0.1478
442	0.14795
441	0.14723
440	0.14716
439	0.14773
438	0.14961
437	0.15386
436	0.1612
435	0.17122
434	0.18341
433	0.19648
432	0.2095
431	0.2195
430	0.22435
429	0.22308
428	0.2162
427	0.20475
426	0.1918
425	0.17796
424	0.16414
423	0.15287
422	0.14212
421	0.1326
420	0.12479
419	0.1186
418	0.1131
417	0.10802
416	0.10422
415	0.1005
414	0.09861
413	0.09724
412	0.09648
411	0.09616
410	0.09705
409	0.099
408	0.10081
407	0.10301
406	0.10433
405	0.10597
404	0.10647
403	0.10572
402	0.10488
401	0.10198
400	0.10005
399	0.09659
398	0.09496
397	0.09267
396	0.09005
395	0.08989
394	0.08995
393	0.0885
392	0.08843
391	0.08994
390	0.0905
389	0.09274
388	0.09402
387	0.09635
386	0.09924
385	0.10179
384	0.10494
383	0.10916
382	0.11222
381	0.11503
380	0.11748
379	0.11977
378	0.12427
377	0.12411
376	0.12557
375	0.12759
374	0.13051
373	0.129
372	0.13198
371	0.13627
370	0.13685
369	0.13908
368	0.14237
367	0.14609
366	0.15189
365	0.15464
364	0.16034
363	0.16849
362	0.17363
361	0.17835
360	0.18783
359	0.19359
358	0.20353
357	0.21131
356	0.22256
355	0.2322
354	0.24428
353	0.25484
352	0.26952
351	0.28322
350	0.29932
349	0.3188
348	0.33931
347	0.36165
346	0.38582
345	0.41272
344	0.44486
343	0.47808
342	0.50795
341	0.53859
340	0.56667
339	0.58929
338	0.60357
337	0.60673
336	0.60126
335	0.58367
334	0.56589
333	0.54284
332	0.51949
331	0.49204
330	0.47052
329	0.45391
328	0.43997
327	0.42586
326	0.41932
325	0.41543
324	0.41448
323	0.41534
322	0.41595
321	0.41823
320	0.42163
319	0.42278
318	0.42366
317	0.42988
316	0.43641
315	0.44345
314	0.45131
313	0.46557
312	0.48175
311	0.49883
310	0.51746
309	0.53875
308	0.56038
307	0.57984
306	0.59971
305	0.62023
304	0.63894
303	0.65644
302	0.67373
301	0.68315
300	0.69156
