# Supplementary material for: Reactivatable stimulated emission depletion microscopy using fluorescence-recoverable nanographene
Source: Nat Commun. 2025 Feb 4;16:1341. doi: 10.1038/s41467-025-56401-z (PMC11794581; doi:10.1038/s41467-025-56401-z)
Supplement: Supplementary file 6 — Source Data [file 41467_2025_56401_MOESM6_ESM.zip › source data for figures/fig.1a_abs of DBOV-Mes.txt]

800	-1.71741E-6
799	-4.07494E-5
798	-7.97814E-5
797	-1.18813E-4
796	7.63466E-5
795	-2.74941E-4
794	1.54411E-4
793	-3.13973E-4
792	-4.07494E-5
791	-1.96877E-4
790	-7.97814E-5
789	-3.13973E-4
788	-4.07494E-5
787	-3.53005E-4
786	-4.07494E-5
785	-1.18813E-4
784	-2.74941E-4
783	7.63466E-5
782	3.73146E-5
781	-3.13973E-4
780	-1.18813E-4
779	-4.07494E-5
778	7.63466E-5
777	-7.97814E-5
776	-4.07494E-5
775	-1.18813E-4
774	-1.71741E-6
773	-1.18813E-4
772	1.54411E-4
771	3.73146E-5
770	-1.71741E-6
769	3.73146E-5
768	7.63466E-5
767	-7.97814E-5
766	1.93443E-4
765	7.63466E-5
764	-1.71741E-6
763	3.49571E-4
762	3.10539E-4
761	1.15379E-4
760	4.66667E-4
759	4.27635E-4
758	3.88603E-4
757	4.66667E-4
756	5.05699E-4
755	7.00859E-4
754	7.00859E-4
753	7.39891E-4
752	6.61827E-4
751	8.17955E-4
750	8.96019E-4
749	7.78923E-4
748	8.56987E-4
747	8.17955E-4
746	8.96019E-4
745	8.96019E-4
744	0.00101
743	9.74083E-4
742	9.35051E-4
741	9.74083E-4
740	0.00101
739	0.00105
738	0.00109
737	9.74083E-4
736	8.96019E-4
735	8.96019E-4
734	8.96019E-4
733	8.96019E-4
732	8.96019E-4
731	7.39891E-4
730	8.17955E-4
729	7.39891E-4
728	8.56987E-4
727	9.74083E-4
726	9.74083E-4
725	0.00121
724	0.00109
723	0.00129
722	0.00172
721	0.00183
720	0.00191
719	0.00211
718	0.0023
717	0.00218
716	0.00226
715	0.00242
714	0.00242
713	0.00226
712	0.00215
711	0.00211
710	0.00215
709	0.00199
708	0.00187
707	0.00183
706	0.00172
705	0.00168
704	0.00172
703	0.00187
702	0.00187
701	0.00172
700	0.00164
699	0.00172
698	0.00179
697	0.00191
696	0.00179
695	0.00183
694	0.00191
693	0.00199
692	0.00199
691	0.00211
690	0.00238
689	0.00257
688	0.00261
687	0.00265
686	0.00277
685	0.00289
684	0.00289
683	0.00289
682	0.00293
681	0.00296
680	0.00296
679	0.00296
678	0.00296
677	0.003
676	0.00304
675	0.00296
674	0.00304
673	0.0032
672	0.00316
671	0.00316
670	0.00343
669	0.00363
668	0.00367
667	0.00382
666	0.00398
665	0.00414
664	0.00429
663	0.00453
662	0.00472
661	0.00488
660	0.00515
659	0.00542
658	0.00558
657	0.00581
656	0.00609
655	0.0064
654	0.00671
653	0.00702
652	0.00738
651	0.00777
650	0.00827
649	0.00878
648	0.00933
647	0.00991
646	0.01061
645	0.01155
644	0.01253
643	0.0137
642	0.01499
641	0.01651
640	0.01815
639	0.02002
638	0.02221
637	0.02482
636	0.02795
635	0.03161
634	0.03595
633	0.04114
632	0.04734
631	0.05472
630	0.06311
629	0.07271
628	0.08333
627	0.09477
626	0.10699
625	0.12018
624	0.13458
623	0.15101
622	0.17084
621	0.19559
620	0.2274
619	0.2683
618	0.32022
617	0.38489
616	0.46284
615	0.55433
614	0.6573
613	0.76624
612	0.86998
611	0.94996
610	0.9838
609	0.96335
608	0.90378
607	0.82795
606	0.75183
605	0.68333
604	0.62654
603	0.58236
602	0.54859
601	0.5219
600	0.49887
599	0.47486
598	0.44598
597	0.41155
596	0.37299
595	0.33302
594	0.29461
593	0.25976
592	0.22966
591	0.20464
590	0.18423
589	0.16748
588	0.15359
587	0.14168
586	0.13107
585	0.12147
584	0.11311
583	0.10609
582	0.1007
581	0.09703
580	0.09524
579	0.09512
578	0.09695
577	0.10086
576	0.10699
575	0.11577
574	0.12763
573	0.14325
572	0.16284
571	0.18645
570	0.2135
569	0.24282
568	0.27205
567	0.29887
566	0.32033
565	0.33419
564	0.33969
563	0.33751
562	0.33052
561	0.32065
560	0.31179
559	0.30472
558	0.2991
557	0.29328
556	0.28474
555	0.27147
554	0.25371
553	0.23239
552	0.20976
551	0.18794
550	0.16827
549	0.15136
548	0.13743
547	0.12564
546	0.11506
545	0.10492
544	0.0952
543	0.08583
542	0.0772
541	0.06951
540	0.06327
539	0.05831
538	0.05472
537	0.05238
536	0.05105
535	0.0507
534	0.05129
533	0.05285
532	0.05546
531	0.05901
530	0.06331
529	0.0678
528	0.07229
527	0.07631
526	0.07939
525	0.08161
524	0.08325
523	0.08415
522	0.08485
521	0.08532
520	0.08552
519	0.08509
518	0.08376
517	0.08142
516	0.07779
515	0.0735
514	0.06885
513	0.06432
512	0.06015
511	0.05613
510	0.05215
509	0.04832
508	0.04426
507	0.04028
506	0.03649
505	0.0331
504	0.03017
503	0.02767
502	0.02553
501	0.02396
500	0.0226
499	0.0215
498	0.02084
497	0.02033
496	0.02029
495	0.02049
494	0.0208
493	0.02139
492	0.02213
491	0.02291
490	0.02365
489	0.02467
488	0.02549
487	0.02631
486	0.02681
485	0.02713
484	0.02697
483	0.02658
482	0.02595
481	0.02502
480	0.02392
479	0.02307
478	0.02193
477	0.0208
476	0.01967
475	0.01842
474	0.01741
473	0.01631
472	0.01534
471	0.0146
470	0.01378
469	0.01331
468	0.01276
467	0.01233
466	0.01202
465	0.01182
464	0.01175
463	0.01167
462	0.01167
461	0.01163
460	0.01182
459	0.01198
458	0.01214
457	0.01241
456	0.01261
455	0.01264
454	0.01272
453	0.01264
452	0.01245
451	0.01229
450	0.01214
449	0.01198
448	0.01167
447	0.0114
446	0.01116
445	0.01101
444	0.01077
443	0.01069
442	0.01046
441	0.01034
440	0.01042
439	0.0105
438	0.01054
437	0.01069
436	0.01077
435	0.01093
434	0.01108
433	0.0112
432	0.01143
431	0.01163
430	0.01179
429	0.0121
428	0.01222
427	0.01233
426	0.01253
425	0.01264
424	0.01276
423	0.01303
422	0.01315
421	0.01335
420	0.01366
419	0.01389
418	0.01421
417	0.01448
416	0.01491
415	0.01549
414	0.01616
413	0.01709
412	0.01811
411	0.01932
410	0.02096
409	0.02268
408	0.02455
407	0.02658
406	0.02853
405	0.03025
404	0.03169
403	0.03279
402	0.03345
401	0.034
400	0.03423
399	0.03439
398	0.03454
397	0.03454
396	0.03485
395	0.03552
394	0.03669
393	0.03856
392	0.04137
391	0.04563
390	0.05172
389	0.05991
388	0.07033
387	0.08271
386	0.09617
385	0.10933
384	0.12096
383	0.12997
382	0.13599
381	0.13942
380	0.14141
379	0.14301
378	0.14598
377	0.15109
376	0.1587
375	0.17014
374	0.18626
373	0.20773
372	0.23345
371	0.26038
370	0.28341
369	0.29613
368	0.29606
367	0.28677
366	0.27424
365	0.263
364	0.25597
363	0.25316
362	0.25375
361	0.2564
360	0.25898
359	0.26011
358	0.25882
357	0.25538
356	0.25097
355	0.24649
354	0.24188
353	0.23642
352	0.22923
351	0.21998
350	0.20812
349	0.19535
348	0.18333
347	0.17338
346	0.16581
345	0.15983
344	0.15566
343	0.15285
342	0.15031
341	0.14781
340	0.14524
339	0.14258
338	0.13993
337	0.13766
336	0.13509
335	0.13212
334	0.12919
333	0.12634
332	0.12447
331	0.12318
330	0.12213
329	0.12252
328	0.12404
327	0.12588
326	0.12861
325	0.13173
324	0.13497
323	0.1386
322	0.14297
321	0.1475
320	0.15257
319	0.15827
318	0.16167
317	0.16713
316	0.17416
315	0.18189
314	0.19036
313	0.19957
312	0.20968
311	0.22111
310	0.23423
309	0.24957
308	0.26651
307	0.28454
306	0.30254
305	0.31916
304	0.33282
303	0.34332
302	0.35097
301	0.35726
300	0.36311
299	0.3701
298	0.37923
297	0.39157
296	0.40558
295	0.42053
294	0.43591
293	0.44937
292	0.4614
291	0.47248
290	0.48544
289	0.50265
288	0.52783
287	0.56362
286	0.61483
285	0.68462
284	0.77627
283	0.89567
282	1.05164
281	1.26702
280	1.84617
279	0.92291
278	0.18415
277	0.13614
276	0.11081
275	0.07322
274	0.03786
273	0.02018
272	0.00386
271	0.0258
270	0.03708
269	-5.09133E-4
268	0.04691
267	0.0662
266	0.03134
265	0.03052
264	0.01253
263	0.04976
262	0.01464
261	0.04407
260	-0.00394
259	0.02154
258	0.07369
257	0.00417
256	0.04797
255	0.0372
254	8.17955E-4
253	0.02369
252	0.03474
251	9.74083E-4
250	0.06019
