# Supplementary material for: Reactivatable stimulated emission depletion microscopy using fluorescence-recoverable nanographene
Source: Nat Commun. 2025 Feb 4;16:1341. doi: 10.1038/s41467-025-56401-z (PMC11794581; doi:10.1038/s41467-025-56401-z)
Supplement: Supplementary file 6 — Source Data [file 41467_2025_56401_MOESM6_ESM.zip › source data for figures/fig.1a_fluor of DBOV-Mes.txt]

310.618	1.17907E-6
313.926	-1.70007E-4
317.234	-1.09589E-4
320.541	-7.93792E-5
323.848	-2.90845E-4
327.155	-4.21752E-4
330.462	-3.31124E-4
333.768	1.72365E-4
337.075	-2.90845E-4
340.381	-2.20356E-4
343.687	-8.89071E-6
346.993	-6.03008E-4
350.298	1.12489E-5
353.604	-2.10286E-4
356.909	-3.91001E-5
360.214	-8.89071E-6
363.519	-1.80077E-4
366.823	-8.9449E-5
370.128	-2.10286E-4
373.432	-3.81473E-4
376.736	-3.00914E-4
380.04	-3.21054E-4
383.343	-9.95188E-5
386.647	-4.72101E-4
389.95	9.18071E-5
393.253	-5.52659E-4
396.556	-1.19658E-4
399.859	-4.62031E-4
403.161	1.17907E-6
406.463	-2.60635E-4
409.765	7.16676E-5
413.067	-3.81473E-4
416.369	5.1528E-5
419.67	-4.01612E-4
422.971	2.12645E-4
426.273	4.14582E-5
429.573	8.17373E-5
432.874	4.14582E-5
436.175	3.13884E-5
439.475	2.02575E-4
442.775	3.43552E-4
446.075	4.3418E-4
449.374	1.42156E-4
452.674	2.52924E-4
455.973	5.14738E-4
459.272	1.42156E-4
462.571	3.53621E-4
465.87	7.16676E-5
469.168	6.05366E-4
472.467	4.2411E-4
475.765	8.36971E-4
479.063	6.25506E-4
482.361	5.44947E-4
485.658	4.74459E-4
488.955	9.37669E-4
492.253	0.00156
495.549	0.00149
498.846	0.00175
502.143	0.00174
505.439	0.00197
508.735	0.00264
512.031	0.00265
515.327	0.0027
518.623	0.00294
521.918	0.00326
525.213	0.00291
528.508	0.00287
531.803	0.00328
535.098	0.00321
538.392	0.00345
541.686	0.00341
544.98	0.00351
548.274	0.00343
551.568	0.00438
554.861	0.0048
558.154	0.00492
561.447	0.0061
564.74	0.00649
568.033	0.00723
571.325	0.00742
574.617	0.00788
577.91	0.00852
581.201	0.01083
584.493	0.01484
587.785	0.02481
591.076	0.04541
594.367	0.08443
597.658	0.15701
600.948	0.29233
604.239	0.51922
607.529	0.78689
610.819	0.96054
614.109	0.96087
617.399	0.84728
620.689	0.71163
623.978	0.58363
627.267	0.4619
630.556	0.35134
633.845	0.2631
637.133	0.19778
640.422	0.15268
643.71	0.12493
646.998	0.11316
650.286	0.1179
653.573	0.14041
656.861	0.17471
660.148	0.20899
663.435	0.23008
666.722	0.23383
670.008	0.22446
673.295	0.20865
676.581	0.18781
679.867	0.16367
683.153	0.13771
686.438	0.11286
689.724	0.09173
693.009	0.07384
696.294	0.05963
699.579	0.04779
702.864	0.03945
706.148	0.03279
709.432	0.0293
712.717	0.02711
716	0.02648
719.284	0.02697
722.568	0.02765
725.851	0.02743
729.134	0.027
732.417	0.0263
735.7	0.02453
738.982	0.0228
742.265	0.02046
745.547	0.01814
748.829	0.01586
752.111	0.01336
755.392	0.01163
758.674	0.00937
761.955	0.00774
765.236	0.00684
768.517	0.00516
771.797	0.00467
775.078	0.00311
778.358	0.00337
781.638	0.00278
784.918	0.00257
788.197	0.00162
791.477	0.00205
794.756	0.00164
798.035	0.00165
801.314	0.00149
804.593	0.00173
