# Supplementary material for: Reactivatable stimulated emission depletion microscopy using fluorescence-recoverable nanographene
Source: Nat Commun. 2025 Feb 4;16:1341. doi: 10.1038/s41467-025-56401-z (PMC11794581; doi:10.1038/s41467-025-56401-z)
Supplement: Supplementary file 6 — Source Data [file 41467_2025_56401_MOESM6_ESM.zip › source data for figures/fig.2b.xlsx]

## Sheet: Sheet1
X	bleached frames 30	error bar	40	error bar	60	error bar	80	error bar	100	error bar	120	error bar	140	error bar	150	error bar
406.852	0.50416	0.00644	0.62461	0.00447	0.80241	0.00628	0.95331	0.0033	1.07099	0.00604	1.17484	0.01708	1.25053	0.0079	1.29869	0.006
321.199	0.39355	0.00967	0.50122	0.01583	0.66396	0.02212	0.7993	0.01879	0.9036	0.02913	0.99271	0.02806	1.07294	0.02581	1.11611	0.02582
256.959	0.24897	0.03367	0.322	0.03906	0.45958	0.03624	0.56702	0.04683	0.65735	0.03651	0.73814	0.04088	0.80168	0.04077	0.83702	0.0401
149.893	0.07796	0.00796	0.11897	0.00531	0.19574	0.00459	0.26651	0.0054	0.3281	0.01003	0.38349	0.01132	0.43835	0.01693	0.46111	0.01552
107.066	0.0575	0.0299	0.07799	0.03154	0.11842	0.03858	0.15881	0.04653	0.2046	0.05587	0.22916	0.0496	0.26843	0.05729	0.27756	0.05746

## Sheet: FitLinearCurve1
Independent Variable	Linear Fit of Sheet1 B	Independent Variable	Regular Residual of Sheet1 B	Regular Residual of Sheet1 B	Fitted Y	Regular Residual of Sheet1 B	Regular Residual of Sheet1 B	Percentiles	Reference X	Reference Line
									mu = -0.052066	sigma = 0.221776
Fitted Curves Plot	Fitted Curves Plot			Histogram of the Residual Plot	Residual vs. Predicted Values Plot	Residual vs. Predicted Values Plot	Normal Probability Plot of Residuals	Normal Probability Plot of Residuals	Normal Probability Plot of Residuals	Normal Probability Plot of Residuals
-2.65926	-2.99128	-1.51413	-0.207077	-0.207077	-0.701015	-0.207077	-0.207077	30.9524	-0.397766	5.95238
-2.53202	-2.73681	-1.66073	-0.0189828	-0.0189828	-0.994222	-0.0189828	-0.0189828	50	0.293635	94.0476
-2.40479	-2.48233	-1.89712	0.163167	0.163167	-1.467	0.163167	0.163167	88.0952
-2.27755	-2.22786	-2.12026	0.147185	0.147185	-1.91329	0.147185	0.147185	69.0476
-2.15031	-1.97338	-2.65926	-0.344621	-0.344621	-2.99128	-0.344621	-0.344621	11.9048
-2.02308	-1.71891
-1.89584	-1.46444
-1.7686	-1.20996
-1.64136	-0.955489
-1.51413	-0.701015

## Sheet: FitLinearCurve2
Independent Variable	Linear Fit of Sheet1 D	Independent Variable	Regular Residual of Sheet1 D	Regular Residual of Sheet1 D	Fitted Y	Regular Residual of Sheet1 D	Regular Residual of Sheet1 D	Percentiles	Reference X	Reference Line
									mu = -0.163583	sigma = 0.358487
Fitted Curves Plot	Fitted Curves Plot			Histogram of the Residual Plot	Residual vs. Predicted Values Plot	Residual vs. Predicted Values Plot	Normal Probability Plot of Residuals	Normal Probability Plot of Residuals	Normal Probability Plot of Residuals	Normal Probability Plot of Residuals
-2.65926	-1.775	-1.51413	-0.000387906	-0.000387906	-0.607792	-0.000387906	-0.000387906	50	-0.722387	5.95238
-2.53202	-1.64531	-1.66073	0.0722901	0.0722901	-0.757222	0.0722901	0.0722901	88.0952	0.39522	94.0476
-2.40479	-1.51562	-1.89712	0.0626726	0.0626726	-0.998167	0.0626726	0.0626726	69.0476
-2.27755	-1.38593	-2.12026	-0.172045	-0.172045	-1.22561	-0.172045	-0.172045	30.9524
-2.15031	-1.25624	-2.65926	-0.780446	-0.780446	-1.775	-0.780446	-0.780446	11.9048
-2.02308	-1.12655
-1.89584	-0.996861
-1.7686	-0.867171
-1.64136	-0.737482
-1.51413	-0.607792

## Sheet: FitLinearCurve3
Independent Variable	Linear Fit of Sheet1 D	Independent Variable	Regular Residual of Sheet1 D	Regular Residual of Sheet1 D	Fitted Y	Regular Residual of Sheet1 D	Regular Residual of Sheet1 D	Percentiles	Reference X	Reference Line
									mu = 0.146036	sigma = 0.145001
Fitted Curves Plot	Fitted Curves Plot			Histogram of the Residual Plot	Residual vs. Predicted Values Plot	Residual vs. Predicted Values Plot	Normal Probability Plot of Residuals	Normal Probability Plot of Residuals	Normal Probability Plot of Residuals	Normal Probability Plot of Residuals
-2.65926	-2.55361	-1.51413	-0.00129637	-0.00129637	-0.606884	-0.00129637	-0.00129637	30.9524	-0.0799886	5.95238
-2.53202	-2.33731	-1.66073	0.171178	0.171178	-0.85611	0.171178	0.171178	50	0.372061	94.0476
-2.40479	-2.121	-1.89712	0.322476	0.322476	-1.25797	0.322476	0.322476	88.0952
-2.27755	-1.9047	-2.12026	0.239657	0.239657	-1.63731	0.239657	0.239657	69.0476
-2.15031	-1.6884	-2.65926	-0.00183477	-0.00183477	-2.55361	-0.00183477	-0.00183477	11.9048
-2.02308	-1.47209
-1.89584	-1.25579
-1.7686	-1.03949
-1.64136	-0.823187
-1.51413	-0.606884

## Sheet: FitLinearCurve4
Independent Variable	Linear Fit of Sheet1 H	Independent Variable	Regular Residual of Sheet1 H	Regular Residual of Sheet1 H	Fitted Y	Regular Residual of Sheet1 H	Regular Residual of Sheet1 H	Percentiles	Reference X	Reference Line	Independent Variable	Linear Fit of Sheet1 J	Independent Variable	Regular Residual of Sheet1 J	Regular Residual of Sheet1 J	Fitted Y	Regular Residual of Sheet1 J	Regular Residual of Sheet1 J	Percentiles	Reference X	Reference Line	Independent Variable	Linear Fit of Sheet1 L	Independent Variable	Regular Residual of Sheet1 L	Regular Residual of Sheet1 L	Fitted Y	Regular Residual of Sheet1 L	Regular Residual of Sheet1 L	Percentiles	Reference X	Reference Line	Independent Variable	Linear Fit of Sheet1 N	Independent Variable	Regular Residual of Sheet1 N	Regular Residual of Sheet1 N	Fitted Y	Regular Residual of Sheet1 N	Regular Residual of Sheet1 N	Percentiles	Reference X	Reference Line	Independent Variable	Linear Fit of Sheet1 P	Independent Variable	Regular Residual of Sheet1 P	Regular Residual of Sheet1 P	Fitted Y
									mu = -0.008763	sigma = 0.120604										mu = -0.048291	sigma = 0.130607										mu = -0.043437	sigma = 0.116532										mu = -0.025162	sigma = 0.139744
Fit Curve of H	Fit Curve of H	Fit Curve of H	Fit Curve of H	Fit Curve of H	Fit Curve of H	Fit Curve of H	Fit Curve of H	Fit Curve of H	Fit Curve of H	Fit Curve of H	Fit Curve of J	Fit Curve of J	Fit Curve of J	Fit Curve of J	Fit Curve of J	Fit Curve of J	Fit Curve of J	Fit Curve of J	Fit Curve of J	Fit Curve of J	Fit Curve of J	Fit Curve of L	Fit Curve of L	Fit Curve of L	Fit Curve of L	Fit Curve of L	Fit Curve of L	Fit Curve of L	Fit Curve of L	Fit Curve of L	Fit Curve of L	Fit Curve of L	Fit Curve of N	Fit Curve of N	Fit Curve of N	Fit Curve of N	Fit Curve of N	Fit Curve of N	Fit Curve of N	Fit Curve of N	Fit Curve of N	Fit Curve of N	Fit Curve of N	Fit Curve of P	Fit Curve of P	Fit Curve of P	Fit Curve of P	Fit Curve of P	Fit Curve of P
Fitted Curves Plot	Fitted Curves Plot			Histogram of the Residual Plot	Residual vs. Predicted Values Plot	Residual vs. Predicted Values Plot	Normal Probability Plot of Residuals	Normal Probability Plot of Residuals	Normal Probability Plot of Residuals	Normal Probability Plot of Residuals	Fitted Curves Plot	Fitted Curves Plot			Histogram of the Residual Plot	Residual vs. Predicted Values Plot	Residual vs. Predicted Values Plot	Normal Probability Plot of Residuals	Normal Probability Plot of Residuals	Normal Probability Plot of Residuals	Normal Probability Plot of Residuals	Fitted Curves Plot	Fitted Curves Plot			Histogram of the Residual Plot	Residual vs. Predicted Values Plot	Residual vs. Predicted Values Plot	Normal Probability Plot of Residuals	Normal Probability Plot of Residuals	Normal Probability Plot of Residuals	Normal Probability Plot of Residuals	Fitted Curves Plot	Fitted Curves Plot			Histogram of the Residual Plot	Residual vs. Predicted Values Plot	Residual vs. Predicted Values Plot	Normal Probability Plot of Residuals	Normal Probability Plot of Residuals	Normal Probability Plot of Residuals	Normal Probability Plot of Residuals	Fitted Curves Plot	Fitted Curves Plot			Histogram of the Residual Plot	Residual vs. Predicted Values Plot
-2.99573	-1.99992	-1.51413	-0.0721353	-0.0721353	-0.065007	-0.0721353	-0.0721353	26	-0.20714	5	-2.99573	-1.61337	-1.51413	-0.0881492	-0.0881492	0.106031	-0.0881492	-0.0881492	42	-0.263121	5	-2.99573	-1.385	-1.51413	-0.0751538	-0.0751538	0.209739	-0.0751538	-0.0751538	42	-0.235115	5	-2.99573	-1.2185	-1.51413	-0.0298566	-0.0298566	0.249311	-0.0298566	-0.0298566	42	-0.255021	5	-2.99573	-1.0646	-1.51413	-0.0779573	-0.0779573	0.359199
-2.83111	-1.78493	-1.66073	0.0363045	0.0363045	-0.256465	0.0363045	0.0363045	58	0.189613	95	-2.83111	-1.42233	-1.66073	0.016284	0.016284	-0.0641028	0.016284	0.016284	58	0.166538	95	-2.83111	-1.2078	-1.66073	0.0166298	0.0166298	0.0519408	0.0166298	0.0166298	58	0.148242	95	-2.83111	-1.05541	-1.66073	0.0569756	0.0569756	0.104073	0.0569756	0.0569756	74	0.204697	95	-2.83111	-0.906402	-1.66073	0.0052386	0.0052386	0.218315
-2.66649	-1.56994	-1.89712	0.155223	0.155223	-0.565179	0.155223	0.155223	90			-2.66649	-1.23128	-1.89712	0.114203	0.114203	-0.338432	0.114203	0.114203	90			-2.66649	-1.03061	-1.89712	0.100739	0.100739	-0.202498	0.100739	0.100739	90			-2.66649	-0.892319	-1.89712	0.122493	0.122493	-0.130115	0.122493	0.122493	90			-2.66649	-0.748202	-1.89712	0.0790343	0.0790343	-0.00885124
-2.50186	-1.35495	-2.12026	0.0767201	0.0767201	-0.856595	0.0767201	0.0767201	74			-2.50186	-1.04024	-2.12026	0.0273903	0.0273903	-0.597391	0.0273903	0.0273903	74			-2.50186	-0.853419	-2.12026	0.0219433	0.0219433	-0.44268	0.0219433	0.0219433	74			-2.50186	-0.729229	-2.12026	0.0463897	0.0463897	-0.351181	0.0463897	0.0463897	58			-2.50186	-0.590002	-2.12026	0.00126496	0.00126496	-0.223289
-2.33724	-1.13996	-2.65926	-0.0706727	-0.0706727	-1.5605	-0.0706727	-0.0706727	42			-2.33724	-0.849194	-2.65926	-0.0996019	-0.0996019	-1.2229	-0.0996019	-0.0996019	26			-2.33724	-0.676226	-2.65926	-0.0919476	-0.0919476	-1.02283	-0.0919476	-0.0919476	26			-2.33724	-0.566139	-2.65926	-0.0736088	-0.0736088	-0.885159	-0.0736088	-0.0736088	26			-2.33724	-0.431802	-2.65926	-0.0840443	-0.0840443	-0.741257
-2.17262	-0.924969	-2.99573	-0.178021	-0.178021	-1.99992	-0.178021	-0.178021	10			-2.17262	-0.658149	-2.99573	-0.259875	-0.259875	-1.61337	-0.259875	-0.259875	10			-2.17262	-0.499033	-2.99573	-0.232832	-0.232832	-1.385	-0.232832	-0.232832	10			-2.17262	-0.403049	-2.99573	-0.273366	-0.273366	-1.2185	-0.273366	-0.273366	10			-2.17262	-0.273602	-2.99573	-0.269716	-0.269716	-1.0646
-2.008	-0.709979										-2.008	-0.467104										-2.008	-0.32184										-2.008	-0.239959										-2.008	-0.115401
-1.84337	-0.494988										-1.84337	-0.276059										-1.84337	-0.144647										-1.84337	-0.0768687										-1.84337	0.0427987
-1.67875	-0.279998										-1.67875	-0.0850141										-1.67875	0.0325457										-1.67875	0.0862213										-1.67875	0.200999
-1.51413	-0.065007										-1.51413	0.106031										-1.51413	0.209739										-1.51413	0.249311										-1.51413	0.359199
[truncated: 16 more columns]

## Sheet: FitLinearCurve5
Independent Variable	Linear Fit of Sheet1 B	Independent Variable	Regular Residual of Sheet1 B	Regular Residual of Sheet1 B	Fitted Y	Regular Residual of Sheet1 B	Regular Residual of Sheet1 B	Percentiles	Reference X	Reference Line
									mu = -0.166893	sigma = 0.462189
Fitted Curves Plot	Fitted Curves Plot			Histogram of the Residual Plot	Residual vs. Predicted Values Plot	Residual vs. Predicted Values Plot	Normal Probability Plot of Residuals	Normal Probability Plot of Residuals	Normal Probability Plot of Residuals	Normal Probability Plot of Residuals
-2.99573	-3.52946	-1.51413	-0.0299773	-0.0299773	-0.909757	-0.0299773	-0.0299773	42	-0.927126	5
-2.83111	-3.23839	-1.66073	0.106161	0.106161	-1.16897	0.106161	0.106161	58	0.59334	95
-2.66649	-2.94731	-1.89712	0.108513	0.108513	-1.58695	0.108513	0.108513	74
-2.50186	-2.65623	-2.12026	-1.00929	-1.00929	-1.9815	-1.00929	-1.00929	10
-2.33724	-2.36515	-2.65926	-0.385848	-0.385848	-2.93453	-0.385848	-0.385848	26
-2.17262	-2.07407	-2.99573	0.209087	0.209087	-3.52946	0.209087	0.209087	90
-2.008	-1.78299
-1.84337	-1.49191
-1.67875	-1.20084
-1.51413	-0.909757

## Sheet: FitLinearCurve6
Independent Variable	Linear Fit of Sheet1 B	Independent Variable	Regular Residual of Sheet1 B	Regular Residual of Sheet1 B	Fitted Y	Regular Residual of Sheet1 B	Regular Residual of Sheet1 B	Percentiles	Reference X	Reference Line	Independent Variable	Linear Fit of Sheet1 D	Independent Variable	Regular Residual of Sheet1 D	Regular Residual of Sheet1 D	Fitted Y	Regular Residual of Sheet1 D	Regular Residual of Sheet1 D	Percentiles	Reference X	Reference Line	Independent Variable	Linear Fit of Sheet1 F	Independent Variable	Regular Residual of Sheet1 F	Regular Residual of Sheet1 F	Fitted Y	Regular Residual of Sheet1 F	Regular Residual of Sheet1 F	Percentiles	Reference X	Reference Line	Independent Variable	Linear Fit of Sheet1 H	Independent Variable	Regular Residual of Sheet1 H	Regular Residual of Sheet1 H	Fitted Y	Regular Residual of Sheet1 H	Regular Residual of Sheet1 H	Percentiles	Reference X	Reference Line	Independent Variable	Linear Fit of Sheet1 J	Independent Variable	Regular Residual of Sheet1 J	Regular Residual of Sheet1 J	Fitted Y
									mu = 0.057760	sigma = 0.363814										mu = -0.030562	sigma = 0.146872										mu = -0.024622	sigma = 0.125586										mu = -0.031528	sigma = 0.084771
Fit Curve of B	Fit Curve of B	Fit Curve of B	Fit Curve of B	Fit Curve of B	Fit Curve of B	Fit Curve of B	Fit Curve of B	Fit Curve of B	Fit Curve of B	Fit Curve of B	Fit Curve of D	Fit Curve of D	Fit Curve of D	Fit Curve of D	Fit Curve of D	Fit Curve of D	Fit Curve of D	Fit Curve of D	Fit Curve of D	Fit Curve of D	Fit Curve of D	Fit Curve of F	Fit Curve of F	Fit Curve of F	Fit Curve of F	Fit Curve of F	Fit Curve of F	Fit Curve of F	Fit Curve of F	Fit Curve of F	Fit Curve of F	Fit Curve of F	Fit Curve of H	Fit Curve of H	Fit Curve of H	Fit Curve of H	Fit Curve of H	Fit Curve of H	Fit Curve of H	Fit Curve of H	Fit Curve of H	Fit Curve of H	Fit Curve of H	Fit Curve of J	Fit Curve of J	Fit Curve of J	Fit Curve of J	Fit Curve of J	Fit Curve of J
Fitted Curves Plot	Fitted Curves Plot			Histogram of the Residual Plot	Residual vs. Predicted Values Plot	Residual vs. Predicted Values Plot	Normal Probability Plot of Residuals	Normal Probability Plot of Residuals	Normal Probability Plot of Residuals	Normal Probability Plot of Residuals	Fitted Curves Plot	Fitted Curves Plot			Histogram of the Residual Plot	Residual vs. Predicted Values Plot	Residual vs. Predicted Values Plot	Normal Probability Plot of Residuals	Normal Probability Plot of Residuals	Normal Probability Plot of Residuals	Normal Probability Plot of Residuals	Fitted Curves Plot	Fitted Curves Plot			Histogram of the Residual Plot	Residual vs. Predicted Values Plot	Residual vs. Predicted Values Plot	Normal Probability Plot of Residuals	Normal Probability Plot of Residuals	Normal Probability Plot of Residuals	Normal Probability Plot of Residuals	Fitted Curves Plot	Fitted Curves Plot			Histogram of the Residual Plot	Residual vs. Predicted Values Plot	Residual vs. Predicted Values Plot	Normal Probability Plot of Residuals	Normal Probability Plot of Residuals	Normal Probability Plot of Residuals	Normal Probability Plot of Residuals	Fitted Curves Plot	Fitted Curves Plot			Histogram of the Residual Plot	Residual vs. Predicted Values Plot
-2.99573	-3.98272	-1.66073	-0.302495	-0.302495	-0.760319	-0.302495	-0.302495	11.9048	-0.509348	5.95238	-2.99573	-3.1528	-1.66073	-0.25347	-0.25347	-0.487787	-0.25347	-0.25347	11.9048	-0.259503	5.95238	-2.99573	-2.73087	-1.66073	-0.232586	-0.232586	-0.288196	-0.232586	-0.232586	11.9048	-0.220383	5.95238	-2.99573	-2.14472	-1.66073	-0.175164	-0.175164	-0.0864172	-0.175164	-0.175164	11.9048	-0.163668	5.95238	-2.99573	-1.79527	-1.66073	-0.179862	-0.179862	0.0907256
-2.8474	-3.62468	-1.89712	0.0456038	0.0456038	-1.33091	0.0456038	0.0456038	69.0476	0.624868	94.0476	-2.8474	-2.85669	-1.89712	0.0241866	0.0241866	-0.959681	0.0241866	0.0241866	69.0476	0.19838	94.0476	-2.8474	-2.45946	-1.89712	0.0296399	0.0296399	-0.720721	0.0296399	0.0296399	69.0476	0.171139	94.0476	-2.8474	-1.91602	-1.89712	0.0409253	0.0409253	-0.450881	0.0409253	0.0409253	88.0952	0.100612	94.0476	-2.8474	-1.58572	-1.89712	0.0189989	0.0189989	-0.243228
-2.69907	-3.26663	-2.12026	0.000991075	0.000991075	-1.86953	0.000991075	0.000991075	50			-2.69907	-2.56058	-2.12026	0.00747715	0.00747715	-1.40513	0.00747715	0.00747715	50			-2.69907	-2.18805	-2.12026	-0.00986355	-0.00986355	-1.12901	-0.00986355	-0.00986355	50			-2.69907	-1.68732	-2.12026	0.0150483	0.0150483	-0.794924	0.0150483	0.0150483	69.0476			-2.69907	-1.37616	-2.12026	-0.0115305	-0.0115305	-0.55847
-2.55073	-2.90859	-2.65926	-0.117644	-0.117644	-3.17055	-0.117644	-0.117644	30.9524			-2.55073	-2.26446	-2.65926	-0.0743296	-0.0743296	-2.48111	-0.0743296	-0.0743296	30.9524			-2.55073	-1.91665	-2.65926	-0.0144071	-0.0144071	-2.11522	-0.0144071	-0.0144071	30.9524			-2.55073	-1.45862	-2.65926	-0.0052276	-0.0052276	-1.62595	-0.0052276	-0.0052276	50			-2.55073	-1.16661	-2.65926	-0.00257187	-0.00257187	-1.31993
-2.4024	-2.55054	-2.99573	0.662345	0.662345	-3.98272	0.662345	0.662345	88.0952			-2.4024	-1.96835	-2.99573	0.143328	0.143328	-3.1528	0.143328	0.143328	88.0952			-2.4024	-1.64524	-2.99573	0.104108	0.104108	-2.73087	0.104108	0.104108	88.0952			-2.4024	-1.22992	-2.99573	-0.0332222	-0.0332222	-2.14472	-0.0332222	-0.0332222	30.9524			-2.4024	-0.957051	-2.99573	-0.0779767	-0.0779767	-1.79527
-2.25407	-2.1925										-2.25407	-1.67224										-2.25407	-1.37383										-2.25407	-1.00122										-2.25407	-0.747496
-2.10573	-1.83445										-2.10573	-1.37612										-2.10573	-1.10242										-2.10573	-0.772518										-2.10573	-0.53794
-1.9574	-1.47641										-1.9574	-1.08001										-1.9574	-0.831013										-1.9574	-0.543818										-1.9574	-0.328385
-1.80906	-1.11836										-1.80906	-0.783899										-1.80906	-0.559605										-1.80906	-0.315118										-1.80906	-0.11883
-1.66073	-0.760319										-1.66073	-0.487787										-1.66073	-0.288196										-1.66073	-0.0864172										-1.66073	0.0907256
[truncated: 49 more columns]

## Sheet: FitLinearCurve7
Independent Variable	Linear Fit of Sheet1 B	Independent Variable	Regular Residual of Sheet1 B	Regular Residual of Sheet1 B	Fitted Y	Regular Residual of Sheet1 B	Regular Residual of Sheet1 B	Percentiles	Reference X	Reference Line
									mu = -0.089359	sigma = 0.158099
Fitted Curves Plot	Fitted Curves Plot			Histogram of the Residual Plot	Residual vs. Predicted Values Plot	Residual vs. Predicted Values Plot	Normal Probability Plot of Residuals	Normal Probability Plot of Residuals	Normal Probability Plot of Residuals	Normal Probability Plot of Residuals
-2.65926	-3.18674	-1.66073	-0.307431	-0.307431	-0.755382	-0.307431	-0.307431	14.7059	-0.318602	7.35294
-2.54831	-2.91659	-1.89712	0.0456693	0.0456693	-1.33098	0.0456693	0.0456693	85.2941	0.139884	92.6471
-2.43736	-2.64644	-2.12026	0.00577805	0.00577805	-1.87432	0.00577805	0.00577805	61.7647
-2.32642	-2.37629	-2.65926	-0.101452	-0.101452	-3.18674	-0.101452	-0.101452	38.2353
-2.21547	-2.10614
-2.10452	-1.83599
-1.99357	-1.56584
-1.88263	-1.29568
-1.77168	-1.02553
-1.66073	-0.755382

## Sheet: FitLinearCurve8
Independent Variable	Linear Fit of Sheet1 B	Independent Variable	Regular Residual of Sheet1 B	Regular Residual of Sheet1 B	Fitted Y	Regular Residual of Sheet1 B	Regular Residual of Sheet1 B	Percentiles	Reference X	Reference Line	Independent Variable	Linear Fit of Sheet1 D	Independent Variable	Regular Residual of Sheet1 D	Regular Residual of Sheet1 D	Fitted Y	Regular Residual of Sheet1 D	Regular Residual of Sheet1 D	Percentiles	Reference X	Reference Line	Independent Variable	Linear Fit of Sheet1 F	Independent Variable	Regular Residual of Sheet1 F	Regular Residual of Sheet1 F	Fitted Y	Regular Residual of Sheet1 F	Regular Residual of Sheet1 F	Percentiles	Reference X	Reference Line	Independent Variable	Linear Fit of Sheet1 H	Independent Variable	Regular Residual of Sheet1 H	Regular Residual of Sheet1 H	Fitted Y	Regular Residual of Sheet1 H	Regular Residual of Sheet1 H	Percentiles	Reference X	Reference Line	Independent Variable	Linear Fit of Sheet1 J	Independent Variable	Regular Residual of Sheet1 J	Regular Residual of Sheet1 J	Fitted Y
									mu = 0.057760	sigma = 0.363814										mu = -0.030562	sigma = 0.146872										mu = -0.024622	sigma = 0.125586										mu = -0.031528	sigma = 0.084771
Fit Curve of B	Fit Curve of B	Fit Curve of B	Fit Curve of B	Fit Curve of B	Fit Curve of B	Fit Curve of B	Fit Curve of B	Fit Curve of B	Fit Curve of B	Fit Curve of B	Fit Curve of D	Fit Curve of D	Fit Curve of D	Fit Curve of D	Fit Curve of D	Fit Curve of D	Fit Curve of D	Fit Curve of D	Fit Curve of D	Fit Curve of D	Fit Curve of D	Fit Curve of F	Fit Curve of F	Fit Curve of F	Fit Curve of F	Fit Curve of F	Fit Curve of F	Fit Curve of F	Fit Curve of F	Fit Curve of F	Fit Curve of F	Fit Curve of F	Fit Curve of H	Fit Curve of H	Fit Curve of H	Fit Curve of H	Fit Curve of H	Fit Curve of H	Fit Curve of H	Fit Curve of H	Fit Curve of H	Fit Curve of H	Fit Curve of H	Fit Curve of J	Fit Curve of J	Fit Curve of J	Fit Curve of J	Fit Curve of J	Fit Curve of J
Fitted Curves Plot	Fitted Curves Plot			Histogram of the Residual Plot	Residual vs. Predicted Values Plot	Residual vs. Predicted Values Plot	Normal Probability Plot of Residuals	Normal Probability Plot of Residuals	Normal Probability Plot of Residuals	Normal Probability Plot of Residuals	Fitted Curves Plot	Fitted Curves Plot			Histogram of the Residual Plot	Residual vs. Predicted Values Plot	Residual vs. Predicted Values Plot	Normal Probability Plot of Residuals	Normal Probability Plot of Residuals	Normal Probability Plot of Residuals	Normal Probability Plot of Residuals	Fitted Curves Plot	Fitted Curves Plot			Histogram of the Residual Plot	Residual vs. Predicted Values Plot	Residual vs. Predicted Values Plot	Normal Probability Plot of Residuals	Normal Probability Plot of Residuals	Normal Probability Plot of Residuals	Normal Probability Plot of Residuals	Fitted Curves Plot	Fitted Curves Plot			Histogram of the Residual Plot	Residual vs. Predicted Values Plot	Residual vs. Predicted Values Plot	Normal Probability Plot of Residuals	Normal Probability Plot of Residuals	Normal Probability Plot of Residuals	Normal Probability Plot of Residuals	Fitted Curves Plot	Fitted Curves Plot			Histogram of the Residual Plot	Residual vs. Predicted Values Plot
-2.99573	-3.98272	-1.66073	-0.302495	-0.302495	-0.760319	-0.302495	-0.302495	11.9048	-0.509348	5.95238	-2.99573	-3.1528	-1.66073	-0.25347	-0.25347	-0.487787	-0.25347	-0.25347	11.9048	-0.259503	5.95238	-2.99573	-2.73087	-1.66073	-0.232586	-0.232586	-0.288196	-0.232586	-0.232586	11.9048	-0.220383	5.95238	-2.99573	-2.14472	-1.66073	-0.175164	-0.175164	-0.0864172	-0.175164	-0.175164	11.9048	-0.163668	5.95238	-2.99573	-1.79527	-1.66073	-0.179862	-0.179862	0.0907256
-2.8474	-3.62468	-1.89712	0.0456038	0.0456038	-1.33091	0.0456038	0.0456038	69.0476	0.624868	94.0476	-2.8474	-2.85669	-1.89712	0.0241866	0.0241866	-0.959681	0.0241866	0.0241866	69.0476	0.19838	94.0476	-2.8474	-2.45946	-1.89712	0.0296399	0.0296399	-0.720721	0.0296399	0.0296399	69.0476	0.171139	94.0476	-2.8474	-1.91602	-1.89712	0.0409253	0.0409253	-0.450881	0.0409253	0.0409253	88.0952	0.100612	94.0476	-2.8474	-1.58572	-1.89712	0.0189989	0.0189989	-0.243228
-2.69907	-3.26663	-2.12026	0.000991075	0.000991075	-1.86953	0.000991075	0.000991075	50			-2.69907	-2.56058	-2.12026	0.00747715	0.00747715	-1.40513	0.00747715	0.00747715	50			-2.69907	-2.18805	-2.12026	-0.00986355	-0.00986355	-1.12901	-0.00986355	-0.00986355	50			-2.69907	-1.68732	-2.12026	0.0150483	0.0150483	-0.794924	0.0150483	0.0150483	69.0476			-2.69907	-1.37616	-2.12026	-0.0115305	-0.0115305	-0.55847
-2.55073	-2.90859	-2.65926	-0.117644	-0.117644	-3.17055	-0.117644	-0.117644	30.9524			-2.55073	-2.26446	-2.65926	-0.0743296	-0.0743296	-2.48111	-0.0743296	-0.0743296	30.9524			-2.55073	-1.91665	-2.65926	-0.0144071	-0.0144071	-2.11522	-0.0144071	-0.0144071	30.9524			-2.55073	-1.45862	-2.65926	-0.0052276	-0.0052276	-1.62595	-0.0052276	-0.0052276	50			-2.55073	-1.16661	-2.65926	-0.00257187	-0.00257187	-1.31993
-2.4024	-2.55054	-2.99573	0.662345	0.662345	-3.98272	0.662345	0.662345	88.0952			-2.4024	-1.96835	-2.99573	0.143328	0.143328	-3.1528	0.143328	0.143328	88.0952			-2.4024	-1.64524	-2.99573	0.104108	0.104108	-2.73087	0.104108	0.104108	88.0952			-2.4024	-1.22992	-2.99573	-0.0332222	-0.0332222	-2.14472	-0.0332222	-0.0332222	30.9524			-2.4024	-0.957051	-2.99573	-0.0779767	-0.0779767	-1.79527
-2.25407	-2.1925										-2.25407	-1.67224										-2.25407	-1.37383										-2.25407	-1.00122										-2.25407	-0.747496
-2.10573	-1.83445										-2.10573	-1.37612										-2.10573	-1.10242										-2.10573	-0.772518										-2.10573	-0.53794
-1.9574	-1.47641										-1.9574	-1.08001										-1.9574	-0.831013										-1.9574	-0.543818										-1.9574	-0.328385
-1.80906	-1.11836										-1.80906	-0.783899										-1.80906	-0.559605										-1.80906	-0.315118										-1.80906	-0.11883
-1.66073	-0.760319										-1.66073	-0.487787										-1.66073	-0.288196										-1.66073	-0.0864172										-1.66073	0.0907256
[truncated: 49 more columns]

## Sheet: FitLinearCurve9
Independent Variable	Linear Fit of Sheet1 D	Independent Variable	Regular Residual of Sheet1 D	Regular Residual of Sheet1 D	Fitted Y	Regular Residual of Sheet1 D	Regular Residual of Sheet1 D	Percentiles	Reference X	Reference Line	Independent Variable	Linear Fit of Sheet1 F	Independent Variable	Regular Residual of Sheet1 F	Regular Residual of Sheet1 F	Fitted Y	Regular Residual of Sheet1 F	Regular Residual of Sheet1 F	Percentiles	Reference X	Reference Line	Independent Variable	Linear Fit of Sheet1 H	Independent Variable	Regular Residual of Sheet1 H	Regular Residual of Sheet1 H	Fitted Y	Regular Residual of Sheet1 H	Regular Residual of Sheet1 H	Percentiles	Reference X	Reference Line	Independent Variable	Linear Fit of Sheet1 J	Independent Variable	Regular Residual of Sheet1 J	Regular Residual of Sheet1 J	Fitted Y	Regular Residual of Sheet1 J	Regular Residual of Sheet1 J	Percentiles	Reference X	Reference Line	Independent Variable	Linear Fit of Sheet1 L	Independent Variable	Regular Residual of Sheet1 L	Regular Residual of Sheet1 L	Fitted Y
									mu = -0.030562	sigma = 0.146872										mu = -0.024622	sigma = 0.125586										mu = -0.031528	sigma = 0.084771										mu = -0.050588	sigma = 0.080832
Fit Curve of D	Fit Curve of D	Fit Curve of D	Fit Curve of D	Fit Curve of D	Fit Curve of D	Fit Curve of D	Fit Curve of D	Fit Curve of D	Fit Curve of D	Fit Curve of D	Fit Curve of F	Fit Curve of F	Fit Curve of F	Fit Curve of F	Fit Curve of F	Fit Curve of F	Fit Curve of F	Fit Curve of F	Fit Curve of F	Fit Curve of F	Fit Curve of F	Fit Curve of H	Fit Curve of H	Fit Curve of H	Fit Curve of H	Fit Curve of H	Fit Curve of H	Fit Curve of H	Fit Curve of H	Fit Curve of H	Fit Curve of H	Fit Curve of H	Fit Curve of J	Fit Curve of J	Fit Curve of J	Fit Curve of J	Fit Curve of J	Fit Curve of J	Fit Curve of J	Fit Curve of J	Fit Curve of J	Fit Curve of J	Fit Curve of J	Fit Curve of L	Fit Curve of L	Fit Curve of L	Fit Curve of L	Fit Curve of L	Fit Curve of L
Fitted Curves Plot	Fitted Curves Plot			Histogram of the Residual Plot	Residual vs. Predicted Values Plot	Residual vs. Predicted Values Plot	Normal Probability Plot of Residuals	Normal Probability Plot of Residuals	Normal Probability Plot of Residuals	Normal Probability Plot of Residuals	Fitted Curves Plot	Fitted Curves Plot			Histogram of the Residual Plot	Residual vs. Predicted Values Plot	Residual vs. Predicted Values Plot	Normal Probability Plot of Residuals	Normal Probability Plot of Residuals	Normal Probability Plot of Residuals	Normal Probability Plot of Residuals	Fitted Curves Plot	Fitted Curves Plot			Histogram of the Residual Plot	Residual vs. Predicted Values Plot	Residual vs. Predicted Values Plot	Normal Probability Plot of Residuals	Normal Probability Plot of Residuals	Normal Probability Plot of Residuals	Normal Probability Plot of Residuals	Fitted Curves Plot	Fitted Curves Plot			Histogram of the Residual Plot	Residual vs. Predicted Values Plot	Residual vs. Predicted Values Plot	Normal Probability Plot of Residuals	Normal Probability Plot of Residuals	Normal Probability Plot of Residuals	Normal Probability Plot of Residuals	Fitted Curves Plot	Fitted Curves Plot			Histogram of the Residual Plot	Residual vs. Predicted Values Plot
4.67345	-3.1528	6.00845	-0.25347	-0.25347	-0.487787	-0.25347	-0.25347	11.9048	-0.259503	5.95238	4.67345	-2.73087	6.00845	-0.232586	-0.232586	-0.288196	-0.232586	-0.232586	11.9048	-0.220383	5.95238	4.67345	-2.14472	6.00845	-0.175164	-0.175164	-0.0864172	-0.175164	-0.175164	11.9048	-0.163668	5.95238	4.67345	-1.79527	6.00845	-0.179862	-0.179862	0.0907256	-0.179862	-0.179862	11.9048	-0.176588	5.95238	4.67345	-1.53888	6.00845	-0.135543	-0.135543	0.166778
4.82178	-2.85669	5.77206	0.0241866	0.0241866	-0.959681	0.0241866	0.0241866	69.0476	0.19838	94.0476	4.82178	-2.45946	5.77206	0.0296399	0.0296399	-0.720721	0.0296399	0.0296399	69.0476	0.171139	94.0476	4.82178	-1.91602	5.77206	0.0409253	0.0409253	-0.450881	0.0409253	0.0409253	88.0952	0.100612	94.0476	4.82178	-1.58572	5.77206	0.0189989	0.0189989	-0.243228	0.0189989	0.0189989	88.0952	0.0754113	94.0476	4.82178	-1.34936	5.77206	0.0334843	0.0334843	-0.135243
4.97012	-2.56058	5.54892	0.00747715	0.00747715	-1.40513	0.00747715	0.00747715	50			4.97012	-2.18805	5.54892	-0.00986355	-0.00986355	-1.12901	-0.00986355	-0.00986355	50			4.97012	-1.68732	5.54892	0.0150483	0.0150483	-0.794924	0.0150483	0.0150483	69.0476			4.97012	-1.37616	5.54892	-0.0115305	-0.0115305	-0.55847	-0.0115305	-0.0115305	50			4.97012	-1.15985	5.54892	-0.000394924	-0.000394924	-0.420342
5.11845	-2.26446	5.00992	-0.0743296	-0.0743296	-2.48111	-0.0743296	-0.0743296	30.9524			5.11845	-1.91665	5.00992	-0.0144071	-0.0144071	-2.11522	-0.0144071	-0.0144071	30.9524			5.11845	-1.45862	5.00992	-0.0052276	-0.0052276	-1.62595	-0.0052276	-0.0052276	50			5.11845	-1.16661	5.00992	-0.00257187	-0.00257187	-1.31993	-0.00257187	-0.00257187	69.0476			5.11845	-0.970328	5.00992	-0.00579163	-0.00579163	-1.10899
5.26678	-1.96835	4.67345	0.143328	0.143328	-3.1528	0.143328	0.143328	88.0952			5.26678	-1.64524	4.67345	0.104108	0.104108	-2.73087	0.104108	0.104108	88.0952			5.26678	-1.22992	4.67345	-0.0332222	-0.0332222	-2.14472	-0.0332222	-0.0332222	30.9524			5.26678	-0.957051	4.67345	-0.0779767	-0.0779767	-1.79527	-0.0779767	-0.0779767	30.9524			5.26678	-0.780811	4.67345	-0.0789475	-0.0789475	-1.53888
5.41512	-1.67224										5.41512	-1.37383										5.41512	-1.00122										5.41512	-0.747496										5.41512	-0.591293
5.56345	-1.37612										5.56345	-1.10242										5.56345	-0.772518										5.56345	-0.53794										5.56345	-0.401775
5.71178	-1.08001										5.71178	-0.831013										5.71178	-0.543818										5.71178	-0.328385										5.71178	-0.212257
5.86012	-0.783899										5.86012	-0.559605										5.86012	-0.315118										5.86012	-0.11883										5.86012	-0.0227398
6.00845	-0.487787										6.00845	-0.288196										6.00845	-0.0864172										6.00845	0.0907256										6.00845	0.166778
[truncated: 38 more columns]
