# Supplementary material for: Reactivatable stimulated emission depletion microscopy using fluorescence-recoverable nanographene
Source: Nat Commun. 2025 Feb 4;16:1341. doi: 10.1038/s41467-025-56401-z (PMC11794581; doi:10.1038/s41467-025-56401-z)
Supplement: Supplementary file 6 — Source Data [file 41467_2025_56401_MOESM6_ESM.zip › source data for figures/fig.2c.xlsx]

## Sheet: Sheet1
mW	ln(mW)	MW cm^-2	ln(MW cm^-2)
270.4	5.5999	30.5192	3.41836	0.801452	0.317609
220	5.39363	24.8307	3.21208	0.543878	0.289277
193.7	5.26631	21.8623	3.08476	0.248434	0.129873
166.8	5.1168	18.8262	2.93525	0.0857806	0.238253
139.6	4.93878	15.7562	2.75723	-0.197226	0.197612
111.8	4.71671	12.6185	2.53516	-0.236498	0.158015
83.8	4.42843	9.45824	2.24689	-0.317194	0.156819
55.6	4.01818	6.2754	1.83664	-1.02721	0.0686603
27.32	3.30762	3.08352	1.12607	-1.62267	0.275588

## Sheet: FitLinearCurve1
Independent Variable	Linear Fit of Sheet1 B	Independent Variable	Regular Residual of Sheet1 B	Regular Residual of Sheet1 B	Fitted Y	Regular Residual of Sheet1 B	Regular Residual of Sheet1 B	Percentiles	Reference X	Reference Line
									mu = 0.000000	sigma = 0.000000
Fitted Curves Plot	Fitted Curves Plot			Histogram of the Residual Plot	Residual vs. Predicted Values Plot	Residual vs. Predicted Values Plot	Normal Probability Plot of Residuals	Normal Probability Plot of Residuals	Normal Probability Plot of Residuals	Normal Probability Plot of Residuals
3.55535	-0.512447	4.22683	1.22125e-15	1.22125e-15	0.503425	1.22125e-15	1.22125e-15	72.2222	7.99103e-16	13.8889
3.62996	-0.399572	3.55535	8.88178e-16	8.88178e-16	-0.512447	8.88178e-16	8.88178e-16	27.7778	1.31032e-15	86.1111
3.70457	-0.286698
3.77918	-0.173823
3.85379	-0.0609482
3.9284	0.0519264
4.00301	0.164801
4.07761	0.277676
4.15222	0.39055
4.22683	0.503425

## Sheet: FitLinearCurve2
Independent Variable	Linear Fit of Sheet1 B	Independent Variable	Regular Residual of Sheet1 B	Regular Residual of Sheet1 B	Fitted Y	Regular Residual of Sheet1 B	Regular Residual of Sheet1 B	Percentiles	Reference X	Reference Line
									mu = -0.000000	sigma = 0.079431
Fitted Curves Plot	Fitted Curves Plot			Histogram of the Residual Plot	Residual vs. Predicted Values Plot	Residual vs. Predicted Values Plot	Normal Probability Plot of Residuals	Normal Probability Plot of Residuals	Normal Probability Plot of Residuals	Normal Probability Plot of Residuals
3.55535	-1.68879	5.81413	0.0771617	0.0771617	0.72429	0.0771617	0.0771617	90	-0.130652	5
3.80632	-1.42067	5.59842	0.0500314	0.0500314	0.493847	0.0500314	0.0500314	58	0.130652	95
4.0573	-1.15255	5.33272	-0.124213	-0.124213	0.209993	-0.124213	-0.124213	10
4.30828	-0.88443	4.92725	-0.0133292	-0.0133292	-0.223169	-0.0133292	-0.0133292	42
4.55925	-0.61631	4.22683	-0.0557729	-0.0557729	-0.971435	-0.0557729	-0.0557729	26
4.81023	-0.34819	3.55535	0.0661218	0.0661218	-1.68879	0.0661218	0.0661218	74
5.0612	-0.0800697
5.31218	0.18805
5.56315	0.45617
5.81413	0.72429

## Sheet: FitLinearCurve3
Independent Variable	Linear Fit of Sheet1 B	Independent Variable	Regular Residual of Sheet1 B	Regular Residual of Sheet1 B	Fitted Y	Regular Residual of Sheet1 B	Regular Residual of Sheet1 B	Percentiles	Reference X	Reference Line
									mu = 0.110497	sigma = 0.166189
Fitted Curves Plot	Fitted Curves Plot			Histogram of the Residual Plot	Residual vs. Predicted Values Plot	Residual vs. Predicted Values Plot	Normal Probability Plot of Residuals	Normal Probability Plot of Residuals	Normal Probability Plot of Residuals	Normal Probability Plot of Residuals
3.30762	-1.59707	5.5999	0.3796	0.3796	0.421852	0.3796	0.3796	93.9024	-0.200886	3.04878
3.56232	-1.37275	5.5037	-0.0820321	-0.0820321	0.337126	-0.0820321	-0.0820321	6.09756	0.42188	96.9512
3.81702	-1.14842	5.39363	0.303702	0.303702	0.240176	0.303702	0.303702	84.1463
4.07171	-0.924097	5.26631	0.120392	0.120392	0.128042	0.120392	0.120392	64.6341
4.32641	-0.699772	5.1168	0.0894236	0.0894236	-0.00364308	0.0894236	0.0894236	45.122
4.58111	-0.475447	4.93878	-0.0367972	-0.0367972	-0.160429	-0.0367972	-0.0367972	25.6098
4.83581	-0.251122	4.71671	0.119518	0.119518	-0.356016	0.119518	0.119518	54.878
5.09051	-0.0267974	4.42843	0.292723	0.292723	-0.609917	0.292723	0.292723	74.3902
5.3452	0.197527	4.01818	-0.055964	-0.055964	-0.971244	-0.055964	-0.055964	15.8537
5.5999	0.421852	3.30762	-0.0255961	-0.0255961	-1.59707	-0.0255961	-0.0255961	35.3659

## Sheet: FitLinearCurve4
Independent Variable	Linear Fit of Sheet1 B	Independent Variable	Regular Residual of Sheet1 B	Regular Residual of Sheet1 B	Fitted Y	Regular Residual of Sheet1 B	Regular Residual of Sheet1 B	Percentiles	Reference X	Reference Line	Independent Variable	Linear Fit of Sheet1 B	Independent Variable	Regular Residual of Sheet1 B	Regular Residual of Sheet1 B	Fitted Y	Regular Residual of Sheet1 B	Regular Residual of Sheet1 B	Percentiles	Reference X	Reference Line
									mu = 0.125374	sigma = 0.169105										mu = 0.000000	sigma = 0.161559
Fit Curve of B	Fit Curve of B	Fit Curve of B	Fit Curve of B	Fit Curve of B	Fit Curve of B	Fit Curve of B	Fit Curve of B	Fit Curve of B	Fit Curve of B	Fit Curve of B	Fit Curve of B	Fit Curve of B	Fit Curve of B	Fit Curve of B	Fit Curve of B	Fit Curve of B	Fit Curve of B	Fit Curve of B	Fit Curve of B	Fit Curve of B	Fit Curve of B
Fitted Curves Plot	Fitted Curves Plot			Histogram of the Residual Plot	Residual vs. Predicted Values Plot	Residual vs. Predicted Values Plot	Normal Probability Plot of Residuals	Normal Probability Plot of Residuals	Normal Probability Plot of Residuals	Normal Probability Plot of Residuals	Fitted Curves Plot	Fitted Curves Plot			Histogram of the Residual Plot	Residual vs. Predicted Values Plot	Residual vs. Predicted Values Plot	Normal Probability Plot of Residuals	Normal Probability Plot of Residuals	Normal Probability Plot of Residuals	Normal Probability Plot of Residuals
4.01818	-0.96916	5.5999	0.380485	0.380485	0.420967	0.380485	0.380485	93.2432	-0.18373	3.37838	4.01818	-0.936538	5.5999	0.198141	0.198141	0.603311	0.198141	0.198141	82.4324	-0.295311	3.37838
4.19393	-0.814702	5.5037	-0.0813277	-0.0813277	0.336422	-0.0813277	-0.0813277	6.75676	0.434477	96.6216	4.19393	-0.765444	5.5037	-0.254565	-0.254565	0.509659	-0.254565	-0.254565	6.75676	0.295311	96.6216
4.36968	-0.660243	5.39363	0.3042	0.3042	0.239678	0.3042	0.3042	82.4324			4.36968	-0.594349	5.39363	0.141382	0.141382	0.402496	0.141382	0.141382	71.6216
4.54542	-0.505784	5.26631	0.120651	0.120651	0.127783	0.120651	0.120651	60.8108			4.54542	-0.423255	5.26631	-0.0301159	-0.0301159	0.27855	-0.0301159	-0.0301159	50
4.72117	-0.351326	5.1168	0.0894019	0.0894019	-0.00362139	0.0894019	0.0894019	39.1892			4.72117	-0.252161	5.1168	-0.0472118	-0.0472118	0.132992	-0.0472118	-0.0472118	39.1892
4.89692	-0.196867	4.93878	-0.037153	-0.037153	-0.160073	-0.037153	-0.037153	28.3784			4.89692	-0.0810665	4.93878	-0.156916	-0.156916	-0.0403096	-0.156916	-0.156916	17.5676
5.07266	-0.0424085	4.71671	0.118745	0.118745	-0.355244	0.118745	0.118745	50			5.07266	0.0900278	4.71671	0.0200023	0.0200023	-0.256501	0.0200023	0.0200023	60.8108
5.24841	0.11205	4.42843	0.291409	0.291409	-0.608604	0.291409	0.291409	71.6216			5.24841	0.261122	4.42843	0.219954	0.219954	-0.537148	0.219954	0.219954	93.2432
5.42416	0.266509	4.01818	-0.0580474	-0.0580474	-0.96916	-0.0580474	-0.0580474	17.5676			5.42416	0.432216	4.01818	-0.0906699	-0.0906699	-0.936538	-0.0906699	-0.0906699	28.3784
5.5999	0.420967										5.5999	0.603311

## Sheet: FitLinearCurve5
Independent Variable	Linear Fit of Sheet1 B	Independent Variable	Regular Residual of Sheet1 B	Regular Residual of Sheet1 B	Fitted Y	Regular Residual of Sheet1 B	Regular Residual of Sheet1 B	Percentiles	Reference X	Reference Line
									mu = 0.039560	sigma = 0.127431
Fitted Curves Plot	Fitted Curves Plot			Histogram of the Residual Plot	Residual vs. Predicted Values Plot	Residual vs. Predicted Values Plot	Normal Probability Plot of Residuals	Normal Probability Plot of Residuals	Normal Probability Plot of Residuals	Normal Probability Plot of Residuals
3.2	-1.83544	5.5999	0.158865	0.158865	0.642587	0.158865	0.158865	82.4324	-0.193368	3.37838
3.47778	-1.54862	5.39363	0.11428	0.11428	0.429598	0.11428	0.11428	71.6216	0.272489	96.6216
3.75556	-1.2618	5.26631	-0.0497023	-0.0497023	0.298136	-0.0497023	-0.0497023	28.3784
4.03333	-0.974979	5.1168	-0.0579731	-0.0579731	0.143754	-0.0579731	-0.0579731	17.5676
4.31111	-0.688159	4.93878	-0.15717	-0.15717	-0.0400557	-0.15717	-0.15717	6.75676
4.58889	-0.401338	4.71671	0.0328561	0.0328561	-0.269354	0.0328561	0.0328561	50
4.86667	-0.114518	4.42843	0.249823	0.249823	-0.567018	0.249823	0.249823	93.2432
5.14444	0.172303	4.01818	-0.0365853	-0.0365853	-0.990622	-0.0365853	-0.0365853	39.1892
5.42222	0.459123	3.30762	0.10165	0.10165	-1.72432	0.10165	0.10165	60.8108
5.7	0.745944

## Sheet: FitLinearCurve6
Independent Variable	Linear Fit of Sheet1 E	Independent Variable	Regular Residual of Sheet1 E	Regular Residual of Sheet1 E	Fitted Y	Regular Residual of Sheet1 E	Regular Residual of Sheet1 E	Percentiles	Reference X	Reference Line
									mu = 0.039560	sigma = 0.127431
Fitted Curves Plot	Fitted Curves Plot			Histogram of the Residual Plot	Residual vs. Predicted Values Plot	Residual vs. Predicted Values Plot	Normal Probability Plot of Residuals	Normal Probability Plot of Residuals	Normal Probability Plot of Residuals	Normal Probability Plot of Residuals
1.12607	-1.72432	3.41836	0.158865	0.158865	0.642587	0.158865	0.158865	82.4324	-0.193368	3.37838
1.38077	-1.46133	3.21208	0.11428	0.11428	0.429598	0.11428	0.11428	71.6216	0.272489	96.6216
1.63547	-1.19834	3.08476	-0.0497023	-0.0497023	0.298136	-0.0497023	-0.0497023	28.3784
1.89017	-0.93535	2.93525	-0.0579731	-0.0579731	0.143754	-0.0579731	-0.0579731	17.5676
2.14486	-0.67236	2.75723	-0.15717	-0.15717	-0.0400557	-0.15717	-0.15717	6.75676
2.39956	-0.409371	2.53516	0.0328561	0.0328561	-0.269354	0.0328561	0.0328561	50
2.65426	-0.146381	2.24689	0.249823	0.249823	-0.567018	0.249823	0.249823	93.2432
2.90896	0.116608	1.83664	-0.0365853	-0.0365853	-0.990622	-0.0365853	-0.0365853	39.1892
3.16366	0.379598	1.12607	0.10165	0.10165	-1.72432	0.10165	0.10165	60.8108
3.41836	0.642587

## Sheet: FitLinearCurve7
Independent Variable	Linear Fit of Sheet1 E	Independent Variable	Regular Residual of Sheet1 E	Regular Residual of Sheet1 E	Fitted Y	Regular Residual of Sheet1 E	Regular Residual of Sheet1 E	Percentiles	Reference X	Reference Line
									mu = 0.039560	sigma = 0.127431
Fitted Curves Plot	Fitted Curves Plot			Histogram of the Residual Plot	Residual vs. Predicted Values Plot	Residual vs. Predicted Values Plot	Normal Probability Plot of Residuals	Normal Probability Plot of Residuals	Normal Probability Plot of Residuals	Normal Probability Plot of Residuals
1.12607	-1.72432	3.41836	0.158865	0.158865	0.642587	0.158865	0.158865	82.4324	-0.193368	3.37838
1.38077	-1.46133	3.21208	0.11428	0.11428	0.429598	0.11428	0.11428	71.6216	0.272489	96.6216
1.63547	-1.19834	3.08476	-0.0497023	-0.0497023	0.298136	-0.0497023	-0.0497023	28.3784
1.89017	-0.93535	2.93525	-0.0579731	-0.0579731	0.143754	-0.0579731	-0.0579731	17.5676
2.14486	-0.67236	2.75723	-0.15717	-0.15717	-0.0400557	-0.15717	-0.15717	6.75676
2.39956	-0.409371	2.53516	0.0328561	0.0328561	-0.269354	0.0328561	0.0328561	50
2.65426	-0.146381	2.24689	0.249823	0.249823	-0.567018	0.249823	0.249823	93.2432
2.90896	0.116608	1.83664	-0.0365853	-0.0365853	-0.990622	-0.0365853	-0.0365853	39.1892
3.16366	0.379598	1.12607	0.10165	0.10165	-1.72432	0.10165	0.10165	60.8108
3.41836	0.642587
