# Supplementary material for: Reactivatable stimulated emission depletion microscopy using fluorescence-recoverable nanographene
Source: Nat Commun. 2025 Feb 4;16:1341. doi: 10.1038/s41467-025-56401-z (PMC11794581; doi:10.1038/s41467-025-56401-z)
Supplement: Supplementary file 6 — Source Data [file 41467_2025_56401_MOESM6_ESM.zip › source data for figures/fig.2d.xlsx]

## Sheet: Sheet1
frames	with reactivation	post deactivation	post reactivation	only deactivation
1	100	100		100
3	95.0055	95.0055		96.0926
4	104.757		104.757	95.0878
6	99.0321	99.0321		91.1941
7	108.139		108.139	89.9889
9	103.001	103.001		87.3861
10	109.17		109.17	86.9242
12	102.792	102.792		82.1051
13	110.338		110.338	81.5062
15	100.054	100.054		78.3621
16	108.305		108.305	77.8363
18	98.2577	98.2577		74.4456
19	104.262		104.262	72.8191
21	96.5978	96.5978		70.0341
22	104.595		104.595	69.7732
