# Supplementary material for: Reactivatable stimulated emission depletion microscopy using fluorescence-recoverable nanographene
Source: Nat Commun. 2025 Feb 4;16:1341. doi: 10.1038/s41467-025-56401-z (PMC11794581; doi:10.1038/s41467-025-56401-z)
Supplement: Supplementary file 6 — Source Data [file 41467_2025_56401_MOESM6_ESM.zip › source data for figures/fig.2e.xlsx]

## Sheet: Sheet1
		post deactivation	error bar	post reactivation	error bar
0	64.201
100	32.6065	32.6065	2.01179
125	100			100	7.50955
225	26.5878	26.5878	1.0439
250	82.4558			82.4558	8.42702
350	22.6509	22.6509	0.359666
375	69.1104			69.1104	4.0627
475	19.3643	19.3643	1.11626
500	61.6337			61.6337	3.26462
600	16.6057	16.6057	1.34087
625	54.0469			54.0469	5.54177

## Sheet: FitNLCurve1
Independent Variable	Exp2PMod1 Fit of Sheet1 E	Independent Variable	Regular Residual of Sheet1 E	Regular Residual of Sheet1 E	Fitted Y	Regular Residual of Sheet1 E	Regular Residual of Sheet1 E	Percentiles	Reference X	Reference Line
									mu = 0.386735	sigma = 1.988968
Fitted Curves Plot	Fitted Curves Plot			Histogram of the Residual Plot	Residual vs. Predicted Values Plot	Residual vs. Predicted Values Plot	Normal Probability Plot of Residuals	Normal Probability Plot of Residuals	Normal Probability Plot of Residuals	Normal Probability Plot of Residuals
0.8	108.319	1.5	2.79497	2.79497	97.205	2.79497	2.79497	88.0952	-2.71364	5.95238
0.831231	107.797	2.5	-0.821267	-0.821267	83.277	-0.821267	-0.821267	30.9524	3.4871	94.0476
0.836436	107.71	3.5	-2.23434	-2.23434	71.3447	-2.23434	-2.23434	11.9048
0.841642	107.623	4.5	0.511626	0.511626	61.1221	0.511626	0.511626	50
0.846847	107.537	5.5	1.68268	1.68268	52.3642	1.68268	1.68268	69.0476
0.852052	107.45
0.857257	107.364
0.862462	107.277
0.867668	107.191
0.872873	107.105
0.878078	107.019
0.883283	106.932
0.888488	106.846
0.893694	106.76
0.898899	106.675
0.904104	106.589
0.909309	106.503
0.914515	106.417
0.91972	106.332
0.924925	106.246
0.93013	106.161
0.935335	106.075
0.940541	105.99
0.945746	105.904
0.950951	105.819
0.956156	105.734
0.961361	105.649
0.966567	105.564
0.971772	105.479
0.976977	105.394
0.982182	105.309
0.987387	105.225
0.992593	105.14
0.997798	105.055
1.003	104.971
1.00821	104.886
1.01341	104.802
1.01862	104.718
1.02382	104.633
1.02903	104.549
1.03423	104.465
1.03944	104.381
1.04464	104.297
1.04985	104.213
1.05506	104.129
1.06026	104.045
1.06547	103.962
1.07067	103.878
1.07588	103.795
1.08108	103.711
1.08629	103.628
1.09149	103.544
1.0967	103.461
1.1019	103.378
1.10711	103.294
1.11231	103.211
1.11752	103.128
1.12272	103.045
1.12793	102.962
1.13313	102.879
1.13834	102.797
1.14354	102.714
1.14875	102.631
1.15395	102.549
1.15916	102.466
1.16436	102.384
1.16957	102.301
1.17477	102.219
1.17998	102.137
1.18519	102.055
1.19039	101.973
1.1956	101.89
1.2008	101.808
1.20601	101.727
1.21121	101.645
1.21642	101.563
1.22162	101.481
1.22683	101.4
1.23203	101.318
1.23724	101.236
1.24244	101.155
1.24765	101.074
1.25285	100.992
1.25806	100.911
1.26326	100.83
1.26847	100.749
1.27367	100.668
1.27888	100.587
1.28408	100.506
1.28929	100.425
1.29449	100.344
1.2997	100.263
1.3049	100.183
1.31011	100.102
1.31532	100.021
1.32052	99.9409
1.32573	99.8605
1.33093	99.7801
1.33614	99.6998
1.34134	99.6196
1.34655	99.5394
1.35175	99.4593
1.35696	99.3793
1.36216	99.2994
1.36737	99.2194
1.37257	99.1396
1.37778	99.0598
1.38298	98.9801
1.38819	98.9005
1.39339	98.8209
1.3986	98.7414
1.4038	98.6619
1.40901	98.5825
1.41421	98.5032
1.41942	98.424
1.42462	98.3448
1.42983	98.2656
1.43504	98.1866
1.44024	98.1075
1.44545	98.0286
1.45065	97.9497
1.45586	97.8709
1.46106	97.7922
1.46627	97.7135
1.47147	97.6348
1.47668	97.5563
1.48188	97.4778
1.48709	97.3993
1.49229	97.321
1.4975	97.2427
1.5	97.205
1.5027	97.1644
1.50791	97.0862
1.51311	97.0081
1.51832	96.93
1.52352	96.852
1.52873	96.7741
1.53393	96.6962
1.53914	96.6184
1.54434	96.5407
1.54955	96.463
1.55475	96.3854
1.55996	96.3078
1.56517	96.2303
1.57037	96.1529
1.57558	96.0755
1.58078	95.9982
1.58599	95.921
1.59119	95.8438
1.5964	95.7667
1.6016	95.6896
1.60681	95.6126
1.61201	95.5357
1.61722	95.4588
1.62242	95.382
1.62763	95.3052
1.63283	95.2286
1.63804	95.1519
1.64324	95.0754
1.64845	94.9989
1.65365	94.9224
1.65886	94.846
1.66406	94.7697
1.66927	94.6935
1.67447	94.6173
1.67968	94.5411
1.68488	94.4651
1.69009	94.3891
1.6953	94.3131
1.7005	94.2372
1.70571	94.1614
1.71091	94.0856
1.71612	94.0099
1.72132	93.9343
1.72653	93.8587
1.73173	93.7832
1.73694	93.7077
1.74214	93.6323
1.74735	93.5569
1.75255	93.4817
1.75776	93.4064
1.76296	93.3313
1.76817	93.2562
1.77337	93.1811
1.77858	93.1062
1.78378	93.0312
1.78899	92.9564
1.79419	92.8816
1.7994	92.8068
1.8046	92.7322
1.80981	92.6576
1.81502	92.583
1.82022	92.5085
1.82543	92.4341
1.83063	92.3597
1.83584	92.2854
1.84104	92.2111
1.84625	92.1369
1.85145	92.0628
1.85666	91.9887
1.86186	91.9147
1.86707	91.8407
1.87227	91.7668
1.87748	91.693
1.88268	91.6192
1.88789	91.5455
1.89309	91.4718
1.8983	91.3982
1.9035	91.3247
1.90871	91.2512
1.91391	91.1777
1.91912	91.1044
1.92432	91.0311
1.92953	90.9578
1.93473	90.8846
1.93994	90.8115
1.94515	90.7384
1.95035	90.6654
1.95556	90.5925
1.96076	90.5196
1.96597	90.4467
1.97117	90.3739
1.97638	90.3012
1.98158	90.2286
1.98679	90.156
1.99199	90.0834
1.9972	90.0109
2.0024	89.9385
2.00761	89.8661
2.01281	89.7938
2.01802	89.7216
2.02322	89.6494
2.02843	89.5772
2.03363	89.5052
2.03884	89.4331
2.04404	89.3612
2.04925	89.2893
2.05445	89.2174
2.05966	89.1456
2.06486	89.0739
2.07007	89.0022
2.07528	88.9306
2.08048	88.859
2.08569	88.7875
2.09089	88.7161
2.0961	88.6447
2.1013	88.5734
2.10651	88.5021
2.11171	88.4309
2.11692	88.3597
2.12212	88.2886
2.12733	88.2176
2.13253	88.1466
2.13774	88.0757
2.14294	88.0048
2.14815	87.934
2.15335	87.8632
2.15856	87.7925
2.16376	87.7219
2.16897	87.6513
2.17417	87.5808
2.17938	87.5103
2.18458	87.4399
2.18979	87.3695
2.19499	87.2992
2.2002	87.229
2.20541	87.1588
2.21061	87.0887
2.21582	87.0186
2.22102	86.9486
2.22623	86.8786
2.23143	86.8087
2.23664	86.7388
2.24184	86.6691
2.24705	86.5993
2.25225	86.5296
2.25746	86.46
2.26266	86.3904
2.26787	86.3209
2.27307	86.2515
2.27828	86.1821
2.28348	86.1127
2.28869	86.0434
2.29389	85.9742
2.2991	85.905
2.3043	85.8359
2.30951	85.7668
2.31471	85.6978
2.31992	85.6288
2.32513	85.5599
2.33033	85.4911
2.33554	85.4223
2.34074	85.3536
2.34595	85.2849
2.35115	85.2163
2.35636	85.1477
2.36156	85.0792
2.36677	85.0107
2.37197	84.9423
2.37718	84.874
2.38238	84.8057
2.38759	84.7374
2.39279	84.6692
2.398	84.6011
2.4032	84.533
2.40841	84.465
2.41361	84.397
2.41882	84.3291
2.42402	84.2613
2.42923	84.1935
2.43443	84.1257
2.43964	84.058
2.44484	83.9904
2.45005	83.9228
2.45526	83.8553
2.46046	83.7878
2.46567	83.7204
2.47087	83.653
2.47608	83.5857
2.48128	83.5185
2.48649	83.4513
2.49169	83.3841
2.4969	83.317
2.5	83.277
2.5021	83.25
2.50731	83.183
2.51251	83.116
2.51772	83.0492
2.52292	82.9823
2.52813	82.9156
2.53333	82.8488
2.53854	82.7822
2.54374	82.7156
2.54895	82.649
2.55415	82.5825
2.55936	82.5161
2.56456	82.4497
2.56977	82.3833
2.57497	82.317
2.58018	82.2508
2.58539	82.1846
2.59059	82.1185
2.5958	82.0524
2.601	81.9864
2.60621	81.9204
2.61141	81.8545
2.61662	81.7886
2.62182	81.7228
2.62703	81.657
2.63223	81.5913
2.63744	81.5257
2.64264	81.4601
2.64785	81.3945
2.65305	81.329
2.65826	81.2636
2.66346	81.1982
2.66867	81.1329
2.67387	81.0676
2.67908	81.0024
2.68428	80.9372
2.68949	80.8721
2.69469	80.807
2.6999	80.742
2.70511	80.677
2.71031	80.6121
2.71552	80.5472
2.72072	80.4824
2.72593	80.4176
2.73113	80.3529
2.73634	80.2883
2.74154	80.2237
2.74675	80.1591
2.75195	80.0946
2.75716	80.0302
2.76236	79.9658
2.76757	79.9014
2.77277	79.8371
2.77798	79.7729
2.78318	79.7087
2.78839	79.6446
2.79359	79.5805
2.7988	79.5164
2.804	79.4524
2.80921	79.3885
2.81441	79.3246
2.81962	79.2608
2.82482	79.197
2.83003	79.1333
2.83524	79.0696
2.84044	79.006
2.84565	78.9424
2.85085	78.8789
2.85606	78.8154
2.86126	78.752
2.86647	78.6886
2.87167	78.6253
2.87688	78.5621
2.88208	78.4988
2.88729	78.4357
2.89249	78.3726
2.8977	78.3095
2.9029	78.2465
2.90811	78.1835
2.91331	78.1206
2.91852	78.0578
2.92372	77.9949
2.92893	77.9322
2.93413	77.8695
2.93934	77.8068
2.94454	77.7442
2.94975	77.6817
2.95495	77.6191
2.96016	77.5567
2.96537	77.4943
2.97057	77.4319
2.97578	77.3696
2.98098	77.3074
2.98619	77.2452
2.99139	77.183
2.9966	77.1209
3.0018	77.0588
3.00701	76.9968
3.01221	76.9349
3.01742	76.873
3.02262	76.8111
3.02783	76.7493
3.03303	76.6876
3.03824	76.6258
3.04344	76.5642
3.04865	76.5026
3.05385	76.441
3.05906	76.3795
3.06426	76.3181
3.06947	76.2566
3.07467	76.1953
3.07988	76.134
3.08509	76.0727
3.09029	76.0115
3.0955	75.9503
3.1007	75.8892
3.10591	75.8282
3.11111	75.7671
3.11632	75.7062
3.12152	75.6453
3.12673	75.5844
3.13193	75.5236
3.13714	75.4628
3.14234	75.4021
3.14755	75.3414
3.15275	75.2808
3.15796	75.2202
3.16316	75.1597
3.16837	75.0992
3.17357	75.0388
3.17878	74.9784
3.18398	74.9181
3.18919	74.8578
3.19439	74.7975
3.1996	74.7373
3.2048	74.6772
3.21001	74.6171
3.21522	74.5571
3.22042	74.4971
3.22563	74.4371
3.23083	74.3772
3.23604	74.3174
3.24124	74.2576
3.24645	74.1978
3.25165	74.1381
3.25686	74.0785
3.26206	74.0189
3.26727	73.9593
3.27247	73.8998
3.27768	73.8403
3.28288	73.7809
3.28809	73.7216
3.29329	73.6622
3.2985	73.603
3.3037	73.5437
3.30891	73.4846
3.31411	73.4254
3.31932	73.3663
3.32452	73.3073
3.32973	73.2483
3.33493	73.1894
3.34014	73.1305
3.34535	73.0716
3.35055	73.0128
3.35576	72.9541
3.36096	72.8954
3.36617	72.8367
3.37137	72.7781
3.37658	72.7196
3.38178	72.6611
3.38699	72.6026
3.39219	72.5442
3.3974	72.4858
3.4026	72.4275
3.40781	72.3692
3.41301	72.311
3.41822	72.2528
3.42342	72.1946
3.42863	72.1365
3.43383	72.0785
3.43904	72.0205
3.44424	71.9625
3.44945	71.9046
3.45465	71.8468
3.45986	71.789
3.46507	71.7312
3.47027	71.6735
3.47548	71.6158
3.48068	71.5582
3.48589	71.5006
3.49109	71.4431
3.4963	71.3856
3.5	71.3447
3.5015	71.3281
3.50671	71.2707
3.51191	71.2134
3.51712	71.1561
3.52232	71.0988
3.52753	71.0416
3.53273	70.9845
3.53794	70.9273
3.54314	70.8703
3.54835	70.8132
3.55355	70.7563
3.55876	70.6993
3.56396	70.6424
3.56917	70.5856
3.57437	70.5288
3.57958	70.472
3.58478	70.4153
3.58999	70.3587
3.5952	70.3021
3.6004	70.2455
3.60561	70.189
3.61081	70.1325
3.61602	70.0761
3.62122	70.0197
3.62643	69.9633
3.63163	69.907
3.63684	69.8508
3.64204	69.7946
3.64725	69.7384
3.65245	69.6823
3.65766	69.6262
3.66286	69.5702
3.66807	69.5142
3.67327	69.4583
3.67848	69.4024
3.68368	69.3466
3.68889	69.2908
3.69409	69.235
3.6993	69.1793
3.7045	69.1236
3.70971	69.068
3.71491	69.0124
3.72012	68.9569
3.72533	68.9014
3.73053	68.846
3.73574	68.7906
3.74094	68.7352
3.74615	68.6799
3.75135	68.6246
3.75656	68.5694
3.76176	68.5142
3.76697	68.4591
3.77217	68.404
3.77738	68.349
3.78258	68.294
3.78779	68.239
3.79299	68.1841
3.7982	68.1293
3.8034	68.0744
3.80861	68.0197
3.81381	67.9649
3.81902	67.9102
3.82422	67.8556
3.82943	67.801
3.83463	67.7464
3.83984	67.6919
3.84505	67.6375
3.85025	67.583
3.85546	67.5287
3.86066	67.4743
3.86587	67.42
3.87107	67.3658
3.87628	67.3116
3.88148	67.2574
3.88669	67.2033
3.89189	67.1492
3.8971	67.0952
3.9023	67.0412
3.90751	66.9872
3.91271	66.9333
3.91792	66.8795
3.92312	66.8257
3.92833	66.7719
3.93353	66.7182
3.93874	66.6645
3.94394	66.6108
3.94915	66.5572
3.95435	66.5037
3.95956	66.4502
3.96476	66.3967
3.96997	66.3433
3.97518	66.2899
3.98038	66.2366
3.98559	66.1833
3.99079	66.13
3.996	66.0768
4.0012	66.0236
4.00641	65.9705
4.01161	65.9174
4.01682	65.8644
4.02202	65.8114
4.02723	65.7584
4.03243	65.7055
4.03764	65.6526
4.04284	65.5998
4.04805	65.547
4.05325	65.4943
4.05846	65.4416
4.06366	65.3889
4.06887	65.3363
4.07407	65.2837
4.07928	65.2312
4.08448	65.1787
4.08969	65.1263
4.09489	65.0739
4.1001	65.0215
4.10531	64.9692
4.11051	64.9169
4.11572	64.8647
4.12092	64.8125
4.12613	64.7603
4.13133	64.7082
4.13654	64.6561
4.14174	64.6041
4.14695	64.5521
4.15215	64.5002
4.15736	64.4483
4.16256	64.3964
4.16777	64.3446
4.17297	64.2928
4.17818	64.2411
4.18338	64.1894
4.18859	64.1378
4.19379	64.0861
4.199	64.0346
4.2042	63.983
4.20941	63.9316
4.21461	63.8801
4.21982	63.8287
4.22503	63.7774
4.23023	63.726
4.23544	63.6748
4.24064	63.6235
4.24585	63.5723
4.25105	63.5212
4.25626	63.4701
4.26146	63.419
4.26667	63.368
4.27187	63.317
4.27708	63.266
4.28228	63.2151
4.28749	63.1642
4.29269	63.1134
4.2979	63.0626
4.3031	63.0119
4.30831	62.9612
4.31351	62.9105
4.31872	62.8599
4.32392	62.8093
4.32913	62.7588
4.33433	62.7083
4.33954	62.6578
4.34474	62.6074
4.34995	62.557
4.35516	62.5067
4.36036	62.4564
4.36557	62.4061
4.37077	62.3559
4.37598	62.3058
4.38118	62.2556
4.38639	62.2055
4.39159	62.1555
4.3968	62.1055
4.402	62.0555
4.40721	62.0055
4.41241	61.9557
4.41762	61.9058
4.42282	61.856
4.42803	61.8062
4.43323	61.7565
4.43844	61.7068
4.44364	61.6571
4.44885	61.6075
4.45405	61.5579
4.45926	61.5084
4.46446	61.4589
4.46967	61.4095
4.47487	61.3601
4.48008	61.3107
4.48529	61.2613
4.49049	61.2121
4.4957	61.1628
4.5	61.1221
4.5009	61.1136
4.50611	61.0644
4.51131	61.0153
4.51652	60.9662
4.52172	60.9171
4.52693	60.8681
4.53213	60.8191
4.53734	60.7702
4.54254	60.7213
4.54775	60.6724
4.55295	60.6236
4.55816	60.5748
4.56336	60.5261
4.56857	60.4774
4.57377	60.4287
4.57898	60.3801
4.58418	60.3315
4.58939	60.283
4.59459	60.2344
4.5998	60.186
4.60501	60.1376
4.61021	60.0892
4.61542	60.0408
4.62062	59.9925
4.62583	59.9442
4.63103	59.896
4.63624	59.8478
4.64144	59.7996
4.64665	59.7515
4.65185	59.7034
4.65706	59.6554
4.66226	59.6074
4.66747	59.5594
4.67267	59.5115
4.67788	59.4636
4.68308	59.4158
4.68829	59.368
4.69349	59.3202
4.6987	59.2725
4.7039	59.2248
4.70911	59.1771
4.71431	59.1295
4.71952	59.0819
4.72472	59.0344
4.72993	58.9869
4.73514	58.9394
4.74034	58.892
4.74555	58.8446
4.75075	58.7972
4.75596	58.7499
4.76116	58.7027
4.76637	58.6554
4.77157	58.6082
4.77678	58.5611
4.78198	58.5139
4.78719	58.4669
4.79239	58.4198
4.7976	58.3728
4.8028	58.3258
4.80801	58.2789
4.81321	58.232
4.81842	58.1851
4.82362	58.1383
4.82883	58.0915
4.83403	58.0448
4.83924	57.9981
4.84444	57.9514
4.84965	57.9048
4.85485	57.8582
4.86006	57.8116
4.86527	57.7651
4.87047	57.7186
4.87568	57.6722
4.88088	57.6258
4.88609	57.5794
4.89129	57.5331
4.8965	57.4868
4.9017	57.4405
4.90691	57.3943
4.91211	57.3481
4.91732	57.302
4.92252	57.2559
4.92773	57.2098
4.93293	57.1638
4.93814	57.1178
4.94334	57.0718
4.94855	57.0259
4.95375	56.98
4.95896	56.9342
4.96416	56.8884
4.96937	56.8426
4.97457	56.7968
4.97978	56.7511
4.98498	56.7055
4.99019	56.6598
4.9954	56.6142
5.0006	56.5687
5.00581	56.5232
5.01101	56.4777
5.01622	56.4322
5.02142	56.3868
5.02663	56.3415
5.03183	56.2961
5.03704	56.2508
5.04224	56.2056
5.04745	56.1603
5.05265	56.1152
5.05786	56.07
5.06306	56.0249
5.06827	55.9798
5.07347	55.9348
5.07868	55.8897
5.08388	55.8448
5.08909	55.7998
5.09429	55.7549
5.0995	55.7101
5.1047	55.6652
5.10991	55.6205
5.11512	55.5757
5.12032	55.531
5.12553	55.4863
5.13073	55.4417
5.13594	55.397
5.14114	55.3525
5.14635	55.3079
5.15155	55.2634
5.15676	55.219
5.16196	55.1745
5.16717	55.1301
5.17237	55.0858
5.17758	55.0414
5.18278	54.9971
5.18799	54.9529
5.19319	54.9087
5.1984	54.8645
5.2036	54.8203
5.20881	54.7762
5.21401	54.7322
5.21922	54.6881
5.22442	54.6441
5.22963	54.6001
5.23483	54.5562
5.24004	54.5123
5.24525	54.4684
5.25045	54.4246
5.25566	54.3808
5.26086	54.3371
5.26607	54.2933
5.27127	54.2497
5.27648	54.206
5.28168	54.1624
5.28689	54.1188
5.29209	54.0753
5.2973	54.0317
5.3025	53.9883
5.30771	53.9448
5.31291	53.9014
5.31812	53.858
5.32332	53.8147
5.32853	53.7714
5.33373	53.7281
5.33894	53.6849
5.34414	53.6417
5.34935	53.5985
5.35455	53.5554
5.35976	53.5123
5.36496	53.4693
5.37017	53.4262
5.37538	53.3832
5.38058	53.3403
5.38579	53.2974
5.39099	53.2545
5.3962	53.2116
5.4014	53.1688
5.40661	53.126
5.41181	53.0833
5.41702	53.0406
5.42222	52.9979
5.42743	52.9552
5.43263	52.9126
5.43784	52.8701
5.44304	52.8275
5.44825	52.785
5.45345	52.7425
5.45866	52.7001
5.46386	52.6577
5.46907	52.6153
5.47427	52.573
5.47948	52.5307
5.48468	52.4884
5.48989	52.4462
5.4951	52.404
5.5	52.3642
5.5003	52.3618
5.50551	52.3197
5.51071	52.2776
5.51592	52.2355
5.52112	52.1935
5.52633	52.1515
5.53153	52.1095
5.53674	52.0676
5.54194	52.0257
5.54715	51.9838
5.55235	51.942
5.55756	51.9002
5.56276	51.8584
5.56797	51.8167
5.57317	51.775
5.57838	51.7333
5.58358	51.6917
5.58879	51.6501
5.59399	51.6086
5.5992	51.567
5.6044	51.5255
5.60961	51.4841
5.61481	51.4427
5.62002	51.4013
5.62523	51.3599
5.63043	51.3186
5.63564	51.2773
5.64084	51.236
5.64605	51.1948
5.65125	51.1536
5.65646	51.1124
5.66166	51.0713
5.66687	51.0302
5.67207	50.9892
5.67728	50.9481
5.68248	50.9071
5.68769	50.8662
5.69289	50.8252
5.6981	50.7843
5.7033	50.7435
5.70851	50.7026
5.71371	50.6618
5.71892	50.6211
5.72412	50.5803
5.72933	50.5396
5.73453	50.499
5.73974	50.4583
5.74494	50.4177
5.75015	50.3772
5.75536	50.3366
5.76056	50.2961
5.76577	50.2557
5.77097	50.2152
5.77618	50.1748
5.78138	50.1344
5.78659	50.0941
5.79179	50.0538
5.797	50.0135
5.8022	49.9733
5.80741	49.9331
5.81261	49.8929
5.81782	49.8527
5.82302	49.8126
5.82823	49.7725
5.83343	49.7325
5.83864	49.6925
5.84384	49.6525
5.84905	49.6125
5.85425	49.5726
5.85946	49.5327
5.86466	49.4929
5.86987	49.453
5.87508	49.4132
5.88028	49.3735
5.88549	49.3338
5.89069	49.2941
5.8959	49.2544
5.9011	49.2148
5.90631	49.1752
5.91151	49.1356
5.91672	49.0961
5.92192	49.0565
5.92713	49.0171
5.93233	48.9776
5.93754	48.9382
5.94274	48.8988
5.94795	48.8595
5.95315	48.8202
5.95836	48.7809
5.96356	48.7416
5.96877	48.7024
5.97397	48.6632
5.97918	48.6241
5.98438	48.585
5.98959	48.5459
5.99479	48.5068
6	48.4678

## Sheet: FitNLCurve2
Independent Variable	Exp2PMod1 Fit of Sheet1 C	Independent Variable	Regular Residual of Sheet1 C	Regular Residual of Sheet1 C	Fitted Y	Regular Residual of Sheet1 C	Regular Residual of Sheet1 C	Percentiles	Reference X	Reference Line
									mu = 0.233382	sigma = 0.441793
Fitted Curves Plot	Fitted Curves Plot			Histogram of the Residual Plot	Residual vs. Predicted Values Plot	Residual vs. Predicted Values Plot	Normal Probability Plot of Residuals	Normal Probability Plot of Residuals	Normal Probability Plot of Residuals	Normal Probability Plot of Residuals
0.3	35.6115	1	0.921673	0.921673	31.6848	0.921673	0.921673	88.0952	-0.455277	5.95238
0.331231	35.4263	2	-0.226575	-0.226575	26.8143	-0.226575	-0.226575	11.9048	0.922042	94.0476
0.336436	35.3956	3	-0.0416207	-0.0416207	22.6925	-0.0416207	-0.0416207	30.9524
0.341642	35.3648	4	0.160011	0.160011	19.2043	0.160011	0.160011	50
0.346847	35.3341	5	0.353423	0.353423	16.2523	0.353423	0.353423	69.0476
0.352052	35.3034
0.357257	35.2728
0.362462	35.2422
0.367668	35.2116
0.372873	35.181
0.378078	35.1504
0.383283	35.1199
0.388488	35.0894
0.393694	35.0589
0.398899	35.0285
0.404104	34.9981
0.409309	34.9677
0.414515	34.9373
0.41972	34.907
0.424925	34.8767
0.43013	34.8464
0.435335	34.8161
0.440541	34.7859
0.445746	34.7557
0.450951	34.7255
0.456156	34.6953
0.461361	34.6652
0.466567	34.6351
0.471772	34.605
0.476977	34.575
0.482182	34.545
0.487387	34.515
0.492593	34.485
0.497798	34.455
0.503003	34.4251
0.508208	34.3952
0.513413	34.3654
0.518619	34.3355
0.523824	34.3057
0.529029	34.2759
0.534234	34.2462
0.539439	34.2164
0.544645	34.1867
0.54985	34.157
0.555055	34.1274
0.56026	34.0977
0.565465	34.0681
0.570671	34.0385
0.575876	34.009
0.581081	33.9794
0.586286	33.9499
0.591491	33.9204
0.596697	33.891
0.601902	33.8616
0.607107	33.8322
0.612312	33.8028
0.617518	33.7734
0.622723	33.7441
0.627928	33.7148
0.633133	33.6855
0.638338	33.6563
0.643544	33.627
0.648749	33.5978
0.653954	33.5687
0.659159	33.5395
0.664364	33.5104
0.66957	33.4813
0.674775	33.4522
0.67998	33.4232
0.685185	33.3941
0.69039	33.3651
0.695596	33.3362
0.700801	33.3072
0.706006	33.2783
0.711211	33.2494
0.716416	33.2205
0.721622	33.1917
0.726827	33.1629
0.732032	33.1341
0.737237	33.1053
0.742442	33.0765
0.747648	33.0478
0.752853	33.0191
0.758058	32.9904
0.763263	32.9618
0.768468	32.9332
0.773674	32.9046
0.778879	32.876
0.784084	32.8474
0.789289	32.8189
0.794494	32.7904
0.7997	32.7619
0.804905	32.7335
0.81011	32.7051
0.815315	32.6767
0.820521	32.6483
0.825726	32.6199
0.830931	32.5916
0.836136	32.5633
0.841341	32.535
0.846547	32.5068
0.851752	32.4786
0.856957	32.4504
0.862162	32.4222
0.867367	32.394
0.872573	32.3659
0.877778	32.3378
0.882983	32.3097
0.888188	32.2816
0.893393	32.2536
0.898599	32.2256
0.903804	32.1976
0.909009	32.1697
0.914214	32.1417
0.919419	32.1138
0.924625	32.0859
0.92983	32.0581
0.935035	32.0302
0.94024	32.0024
0.945445	31.9746
0.950651	31.9469
0.955856	31.9191
0.961061	31.8914
0.966266	31.8637
0.971471	31.836
0.976677	31.8084
0.981882	31.7808
0.987087	31.7532
0.992292	31.7256
0.997497	31.698
1	31.6848
1.0027	31.6705
1.00791	31.643
1.01311	31.6155
1.01832	31.5881
1.02352	31.5607
1.02873	31.5333
1.03393	31.5059
1.03914	31.4785
1.04434	31.4512
1.04955	31.4239
1.05475	31.3966
1.05996	31.3693
1.06517	31.3421
1.07037	31.3149
1.07558	31.2877
1.08078	31.2605
1.08599	31.2333
1.09119	31.2062
1.0964	31.1791
1.1016	31.1521
1.10681	31.125
1.11201	31.098
1.11722	31.071
1.12242	31.044
1.12763	31.017
1.13283	30.9901
1.13804	30.9632
1.14324	30.9363
1.14845	30.9094
1.15365	30.8826
1.15886	30.8558
1.16406	30.829
1.16927	30.8022
1.17447	30.7755
1.17968	30.7487
1.18488	30.722
1.19009	30.6954
1.1953	30.6687
1.2005	30.6421
1.20571	30.6155
1.21091	30.5889
1.21612	30.5623
1.22132	30.5358
1.22653	30.5093
1.23173	30.4828
1.23694	30.4563
1.24214	30.4298
1.24735	30.4034
1.25255	30.377
1.25776	30.3506
1.26296	30.3243
1.26817	30.2979
1.27337	30.2716
1.27858	30.2453
1.28378	30.2191
1.28899	30.1928
1.29419	30.1666
1.2994	30.1404
1.3046	30.1143
1.30981	30.0881
1.31502	30.062
1.32022	30.0359
1.32543	30.0098
1.33063	29.9837
1.33584	29.9577
1.34104	29.9317
1.34625	29.9057
1.35145	29.8797
1.35666	29.8538
1.36186	29.8278
1.36707	29.8019
1.37227	29.7761
1.37748	29.7502
1.38268	29.7244
1.38789	29.6986
1.39309	29.6728
1.3983	29.647
1.4035	29.6213
1.40871	29.5955
1.41391	29.5698
1.41912	29.5442
1.42432	29.5185
1.42953	29.4929
1.43473	29.4673
1.43994	29.4417
1.44515	29.4161
1.45035	29.3906
1.45556	29.365
1.46076	29.3395
1.46597	29.3141
1.47117	29.2886
1.47638	29.2632
1.48158	29.2378
1.48679	29.2124
1.49199	29.187
1.4972	29.1617
1.5024	29.1363
1.50761	29.111
1.51281	29.0858
1.51802	29.0605
1.52322	29.0353
1.52843	29.01
1.53363	28.9849
1.53884	28.9597
1.54404	28.9345
1.54925	28.9094
1.55445	28.8843
1.55966	28.8592
1.56486	28.8342
1.57007	28.8091
1.57528	28.7841
1.58048	28.7591
1.58569	28.7341
1.59089	28.7092
1.5961	28.6843
1.6013	28.6593
1.60651	28.6345
1.61171	28.6096
1.61692	28.5848
1.62212	28.5599
1.62733	28.5351
1.63253	28.5104
1.63774	28.4856
1.64294	28.4609
1.64815	28.4361
1.65335	28.4114
1.65856	28.3868
1.66376	28.3621
1.66897	28.3375
1.67417	28.3129
1.67938	28.2883
1.68458	28.2637
1.68979	28.2392
1.69499	28.2147
1.7002	28.1902
1.70541	28.1657
1.71061	28.1412
1.71582	28.1168
1.72102	28.0924
1.72623	28.068
1.73143	28.0436
1.73664	28.0193
1.74184	27.9949
1.74705	27.9706
1.75225	27.9463
1.75746	27.9221
1.76266	27.8978
1.76787	27.8736
1.77307	27.8494
1.77828	27.8252
1.78348	27.801
1.78869	27.7769
1.79389	27.7528
1.7991	27.7287
1.8043	27.7046
1.80951	27.6805
1.81471	27.6565
1.81992	27.6325
1.82513	27.6085
1.83033	27.5845
1.83554	27.5606
1.84074	27.5366
1.84595	27.5127
1.85115	27.4888
1.85636	27.465
1.86156	27.4411
1.86677	27.4173
1.87197	27.3935
1.87718	27.3697
1.88238	27.3459
1.88759	27.3222
1.89279	27.2984
1.898	27.2747
1.9032	27.251
1.90841	27.2274
1.91361	27.2037
1.91882	27.1801
1.92402	27.1565
1.92923	27.1329
1.93443	27.1094
1.93964	27.0858
1.94484	27.0623
1.95005	27.0388
1.95526	27.0153
1.96046	26.9919
1.96567	26.9684
1.97087	26.945
1.97608	26.9216
1.98128	26.8982
1.98649	26.8749
1.99169	26.8515
1.9969	26.8282
2	26.8143
2.0021	26.8049
2.00731	26.7816
2.01251	26.7584
2.01772	26.7352
2.02292	26.7119
2.02813	26.6887
2.03333	26.6656
2.03854	26.6424
2.04374	26.6193
2.04895	26.5962
2.05415	26.5731
2.05936	26.55
2.06456	26.5269
2.06977	26.5039
2.07497	26.4809
2.08018	26.4579
2.08539	26.4349
2.09059	26.412
2.0958	26.389
2.101	26.3661
2.10621	26.3432
2.11141	26.3203
2.11662	26.2975
2.12182	26.2746
2.12703	26.2518
2.13223	26.229
2.13744	26.2063
2.14264	26.1835
2.14785	26.1608
2.15305	26.138
2.15826	26.1153
2.16346	26.0927
2.16867	26.07
2.17387	26.0474
2.17908	26.0248
2.18428	26.0022
2.18949	25.9796
2.19469	25.957
2.1999	25.9345
2.20511	25.912
2.21031	25.8895
2.21552	25.867
2.22072	25.8445
2.22593	25.8221
2.23113	25.7996
2.23634	25.7772
2.24154	25.7549
2.24675	25.7325
2.25195	25.7101
2.25716	25.6878
2.26236	25.6655
2.26757	25.6432
2.27277	25.621
2.27798	25.5987
2.28318	25.5765
2.28839	25.5543
2.29359	25.5321
2.2988	25.5099
2.304	25.4878
2.30921	25.4656
2.31441	25.4435
2.31962	25.4214
2.32482	25.3993
2.33003	25.3773
2.33524	25.3552
2.34044	25.3332
2.34565	25.3112
2.35085	25.2892
2.35606	25.2673
2.36126	25.2453
2.36647	25.2234
2.37167	25.2015
2.37688	25.1796
2.38208	25.1578
2.38729	25.1359
2.39249	25.1141
2.3977	25.0923
2.4029	25.0705
2.40811	25.0487
2.41331	25.027
2.41852	25.0052
2.42372	24.9835
2.42893	24.9618
2.43413	24.9402
2.43934	24.9185
2.44454	24.8969
2.44975	24.8752
2.45495	24.8536
2.46016	24.8321
2.46537	24.8105
2.47057	24.7889
2.47578	24.7674
2.48098	24.7459
2.48619	24.7244
2.49139	24.703
2.4966	24.6815
2.5018	24.6601
2.50701	24.6387
2.51221	24.6173
2.51742	24.5959
2.52262	24.5745
2.52783	24.5532
2.53303	24.5319
2.53824	24.5106
2.54344	24.4893
2.54865	24.468
2.55385	24.4468
2.55906	24.4255
2.56426	24.4043
2.56947	24.3831
2.57467	24.362
2.57988	24.3408
2.58509	24.3197
2.59029	24.2985
2.5955	24.2774
2.6007	24.2564
2.60591	24.2353
2.61111	24.2143
2.61632	24.1932
2.62152	24.1722
2.62673	24.1512
2.63193	24.1303
2.63714	24.1093
2.64234	24.0884
2.64755	24.0674
2.65275	24.0465
2.65796	24.0257
2.66316	24.0048
2.66837	23.984
2.67357	23.9631
2.67878	23.9423
2.68398	23.9215
2.68919	23.9008
2.69439	23.88
2.6996	23.8593
2.7048	23.8385
2.71001	23.8178
2.71522	23.7972
2.72042	23.7765
2.72563	23.7559
2.73083	23.7352
2.73604	23.7146
2.74124	23.694
2.74645	23.6734
2.75165	23.6529
2.75686	23.6323
2.76206	23.6118
2.76727	23.5913
2.77247	23.5708
2.77768	23.5504
2.78288	23.5299
2.78809	23.5095
2.79329	23.4891
2.7985	23.4687
2.8037	23.4483
2.80891	23.4279
2.81411	23.4076
2.81932	23.3873
2.82452	23.367
2.82973	23.3467
2.83493	23.3264
2.84014	23.3061
2.84535	23.2859
2.85055	23.2657
2.85576	23.2455
2.86096	23.2253
2.86617	23.2051
2.87137	23.185
2.87658	23.1648
2.88178	23.1447
2.88699	23.1246
2.89219	23.1045
2.8974	23.0845
2.9026	23.0644
2.90781	23.0444
2.91301	23.0244
2.91822	23.0044
2.92342	22.9844
2.92863	22.9645
2.93383	22.9445
2.93904	22.9246
2.94424	22.9047
2.94945	22.8848
2.95465	22.8649
2.95986	22.8451
2.96507	22.8252
2.97027	22.8054
2.97548	22.7856
2.98068	22.7658
2.98589	22.746
2.99109	22.7263
2.9963	22.7066
3	22.6925
3.0015	22.6868
3.00671	22.6671
3.01191	22.6475
3.01712	22.6278
3.02232	22.6081
3.02753	22.5885
3.03273	22.5689
3.03794	22.5493
3.04314	22.5297
3.04835	22.5101
3.05355	22.4906
3.05876	22.4711
3.06396	22.4516
3.06917	22.4321
3.07437	22.4126
3.07958	22.3931
3.08478	22.3737
3.08999	22.3542
3.0952	22.3348
3.1004	22.3154
3.10561	22.2961
3.11081	22.2767
3.11602	22.2574
3.12122	22.238
3.12643	22.2187
3.13163	22.1994
3.13684	22.1801
3.14204	22.1609
3.14725	22.1416
3.15245	22.1224
3.15766	22.1032
3.16286	22.084
3.16807	22.0648
3.17327	22.0457
3.17848	22.0265
3.18368	22.0074
3.18889	21.9883
3.19409	21.9692
3.1993	21.9501
3.2045	21.9311
3.20971	21.912
3.21491	21.893
3.22012	21.874
3.22533	21.855
3.23053	21.836
3.23574	21.817
3.24094	21.7981
3.24615	21.7792
3.25135	21.7602
3.25656	21.7414
3.26176	21.7225
3.26697	21.7036
3.27217	21.6848
3.27738	21.6659
3.28258	21.6471
3.28779	21.6283
3.29299	21.6095
3.2982	21.5908
3.3034	21.572
3.30861	21.5533
3.31381	21.5346
3.31902	21.5159
3.32422	21.4972
3.32943	21.4785
3.33463	21.4599
3.33984	21.4412
3.34505	21.4226
3.35025	21.404
3.35546	21.3854
3.36066	21.3669
3.36587	21.3483
3.37107	21.3298
3.37628	21.3112
3.38148	21.2927
3.38669	21.2742
3.39189	21.2558
3.3971	21.2373
3.4023	21.2189
3.40751	21.2004
3.41271	21.182
3.41792	21.1636
3.42312	21.1453
3.42833	21.1269
3.43353	21.1086
3.43874	21.0902
3.44394	21.0719
3.44915	21.0536
3.45435	21.0353
3.45956	21.0171
3.46476	20.9988
3.46997	20.9806
3.47518	20.9624
3.48038	20.9442
3.48559	20.926
3.49079	20.9078
3.496	20.8896
3.5012	20.8715
3.50641	20.8534
3.51161	20.8353
3.51682	20.8172
3.52202	20.7991
3.52723	20.781
3.53243	20.763
3.53764	20.745
3.54284	20.7269
3.54805	20.7089
3.55325	20.691
3.55846	20.673
3.56366	20.655
3.56887	20.6371
3.57407	20.6192
3.57928	20.6013
3.58448	20.5834
3.58969	20.5655
3.59489	20.5477
3.6001	20.5298
3.60531	20.512
3.61051	20.4942
3.61572	20.4764
3.62092	20.4586
3.62613	20.4408
3.63133	20.4231
3.63654	20.4053
3.64174	20.3876
3.64695	20.3699
3.65215	20.3522
3.65736	20.3346
3.66256	20.3169
3.66777	20.2993
3.67297	20.2816
3.67818	20.264
3.68338	20.2464
3.68859	20.2288
3.69379	20.2113
3.699	20.1937
3.7042	20.1762
3.70941	20.1587
3.71461	20.1412
3.71982	20.1237
3.72503	20.1062
3.73023	20.0887
3.73544	20.0713
3.74064	20.0539
3.74585	20.0365
3.75105	20.0191
3.75626	20.0017
3.76146	19.9843
3.76667	19.9669
3.77187	19.9496
3.77708	19.9323
3.78228	19.915
3.78749	19.8977
3.79269	19.8804
3.7979	19.8631
3.8031	19.8459
3.80831	19.8287
3.81351	19.8114
3.81872	19.7942
3.82392	19.777
3.82913	19.7599
3.83433	19.7427
3.83954	19.7256
3.84474	19.7084
3.84995	19.6913
3.85516	19.6742
3.86036	19.6571
3.86557	19.6401
3.87077	19.623
3.87598	19.606
3.88118	19.589
3.88639	19.5719
3.89159	19.5549
3.8968	19.538
3.902	19.521
3.90721	19.504
3.91241	19.4871
3.91762	19.4702
3.92282	19.4533
3.92803	19.4364
3.93323	19.4195
3.93844	19.4026
3.94364	19.3858
3.94885	19.369
3.95405	19.3521
3.95926	19.3353
3.96446	19.3185
3.96967	19.3018
3.97487	19.285
3.98008	19.2683
3.98529	19.2515
3.99049	19.2348
3.9957	19.2181
4	19.2043
4.0009	19.2014
4.00611	19.1847
4.01131	19.1681
4.01652	19.1514
4.02172	19.1348
4.02693	19.1182
4.03213	19.1016
4.03734	19.085
4.04254	19.0684
4.04775	19.0519
4.05295	19.0353
4.05816	19.0188
4.06336	19.0023
4.06857	18.9858
4.07377	18.9693
4.07898	18.9528
4.08418	18.9364
4.08939	18.9199
4.09459	18.9035
4.0998	18.8871
4.10501	18.8707
4.11021	18.8543
4.11542	18.8379
4.12062	18.8216
4.12583	18.8052
4.13103	18.7889
4.13624	18.7726
4.14144	18.7563
4.14665	18.74
4.15185	18.7237
4.15706	18.7074
4.16226	18.6912
4.16747	18.675
4.17267	18.6588
4.17788	18.6426
4.18308	18.6264
4.18829	18.6102
4.19349	18.594
4.1987	18.5779
4.2039	18.5617
4.20911	18.5456
4.21431	18.5295
4.21952	18.5134
4.22472	18.4974
4.22993	18.4813
4.23514	18.4652
4.24034	18.4492
4.24555	18.4332
4.25075	18.4172
4.25596	18.4012
4.26116	18.3852
4.26637	18.3692
4.27157	18.3533
4.27678	18.3374
4.28198	18.3214
4.28719	18.3055
4.29239	18.2896
4.2976	18.2737
4.3028	18.2579
4.30801	18.242
4.31321	18.2262
4.31842	18.2104
4.32362	18.1945
4.32883	18.1787
4.33403	18.163
4.33924	18.1472
4.34444	18.1314
4.34965	18.1157
4.35485	18.0999
4.36006	18.0842
4.36527	18.0685
4.37047	18.0528
4.37568	18.0372
4.38088	18.0215
4.38609	18.0058
4.39129	17.9902
4.3965	17.9746
4.4017	17.959
4.40691	17.9434
4.41211	17.9278
4.41732	17.9122
4.42252	17.8967
4.42773	17.8811
4.43293	17.8656
4.43814	17.8501
4.44334	17.8346
4.44855	17.8191
4.45375	17.8036
4.45896	17.7882
4.46416	17.7727
4.46937	17.7573
4.47457	17.7419
4.47978	17.7265
4.48498	17.7111
4.49019	17.6957
4.4954	17.6803
4.5006	17.665
4.50581	17.6496
4.51101	17.6343
4.51622	17.619
4.52142	17.6037
4.52663	17.5884
4.53183	17.5731
4.53704	17.5579
4.54224	17.5426
4.54745	17.5274
4.55265	17.5122
4.55786	17.497
4.56306	17.4818
4.56827	17.4666
4.57347	17.4514
4.57868	17.4363
4.58388	17.4211
4.58909	17.406
4.59429	17.3909
4.5995	17.3758
4.6047	17.3607
4.60991	17.3456
4.61512	17.3306
4.62032	17.3155
4.62553	17.3005
4.63073	17.2855
4.63594	17.2704
4.64114	17.2554
4.64635	17.2405
4.65155	17.2255
4.65676	17.2105
4.66196	17.1956
4.66717	17.1807
4.67237	17.1657
4.67758	17.1508
4.68278	17.1359
4.68799	17.1211
4.69319	17.1062
4.6984	17.0913
4.7036	17.0765
4.70881	17.0617
4.71401	17.0468
4.71922	17.032
4.72442	17.0173
4.72963	17.0025
4.73483	16.9877
4.74004	16.973
4.74525	16.9582
4.75045	16.9435
4.75566	16.9288
4.76086	16.9141
4.76607	16.8994
4.77127	16.8847
4.77648	16.8701
4.78168	16.8554
4.78689	16.8408
4.79209	16.8261
4.7973	16.8115
4.8025	16.7969
4.80771	16.7823
4.81291	16.7678
4.81812	16.7532
4.82332	16.7387
4.82853	16.7241
4.83373	16.7096
4.83894	16.6951
4.84414	16.6806
4.84935	16.6661
4.85455	16.6516
4.85976	16.6372
4.86496	16.6227
4.87017	16.6083
4.87538	16.5939
4.88058	16.5795
4.88579	16.5651
4.89099	16.5507
4.8962	16.5363
4.9014	16.522
4.90661	16.5076
4.91181	16.4933
4.91702	16.4789
4.92222	16.4646
4.92743	16.4503
4.93263	16.4361
4.93784	16.4218
4.94304	16.4075
4.94825	16.3933
4.95345	16.379
4.95866	16.3648
4.96386	16.3506
4.96907	16.3364
4.97427	16.3222
4.97948	16.308
4.98468	16.2939
4.98989	16.2797
4.9951	16.2656
5	16.2523
5.0003	16.2515
5.00551	16.2374
5.01071	16.2233
5.01592	16.2092
5.02112	16.1951
5.02633	16.181
5.03153	16.167
5.03674	16.1529
5.04194	16.1389
5.04715	16.1249
5.05235	16.1109
5.05756	16.0969
5.06276	16.0829
5.06797	16.069
5.07317	16.055
5.07838	16.0411
5.08358	16.0271
5.08879	16.0132
5.09399	15.9993
5.0992	15.9854
5.1044	15.9715
5.10961	15.9577
5.11481	15.9438
5.12002	15.93
5.12523	15.9161
5.13043	15.9023
5.13564	15.8885
5.14084	15.8747
5.14605	15.8609
5.15125	15.8472
5.15646	15.8334
5.16166	15.8196
5.16687	15.8059
5.17207	15.7922
5.17728	15.7785
5.18248	15.7648
5.18769	15.7511
5.19289	15.7374
5.1981	15.7237
5.2033	15.7101
5.20851	15.6964
5.21371	15.6828
5.21892	15.6692
5.22412	15.6556
5.22933	15.642
5.23453	15.6284
5.23974	15.6148
5.24494	15.6013
5.25015	15.5877
5.25536	15.5742
5.26056	15.5607
5.26577	15.5471
5.27097	15.5336
5.27618	15.5202
5.28138	15.5067
5.28659	15.4932
5.29179	15.4798
5.297	15.4663
5.3022	15.4529
5.30741	15.4395
5.31261	15.4261
5.31782	15.4127
5.32302	15.3993
5.32823	15.3859
5.33343	15.3725
5.33864	15.3592
5.34384	15.3459
5.34905	15.3325
5.35425	15.3192
5.35946	15.3059
5.36466	15.2926
5.36987	15.2793
5.37508	15.2661
5.38028	15.2528
5.38549	15.2396
5.39069	15.2263
5.3959	15.2131
5.4011	15.1999
5.40631	15.1867
5.41151	15.1735
5.41672	15.1603
5.42192	15.1472
5.42713	15.134
5.43233	15.1209
5.43754	15.1078
5.44274	15.0946
5.44795	15.0815
5.45315	15.0684
5.45836	15.0553
5.46356	15.0423
5.46877	15.0292
5.47397	15.0162
5.47918	15.0031
5.48438	14.9901
5.48959	14.9771
5.49479	14.9641
5.5	14.9511

## Sheet: FitNLCurve3
Independent Variable	Exp2PMod1 Fit of Sheet1 E	Independent Variable	Regular Residual of Sheet1 E	Regular Residual of Sheet1 E	Fitted Y	Regular Residual of Sheet1 E	Regular Residual of Sheet1 E	Percentiles	Reference X	Reference Line
									mu = 0.386735	sigma = 1.988968
Fitted Curves Plot	Fitted Curves Plot			Histogram of the Residual Plot	Residual vs. Predicted Values Plot	Residual vs. Predicted Values Plot	Normal Probability Plot of Residuals	Normal Probability Plot of Residuals	Normal Probability Plot of Residuals	Normal Probability Plot of Residuals
75	103.408	125	2.79497	2.79497	97.205	2.79497	2.79497	88.0952	-2.71364	5.95238
75.6006	103.331	250	-0.821267	-0.821267	83.277	-0.821267	-0.821267	30.9524	3.48711	94.0476
76.2012	103.254	375	-2.23434	-2.23434	71.3447	-2.23434	-2.23434	11.9048
76.8018	103.178	500	0.511626	0.511626	61.1221	0.511626	0.511626	50
77.4024	103.101	625	1.68268	1.68268	52.3642	1.68268	1.68268	69.0476
78.003	103.025
78.6036	102.948
79.2042	102.872
79.8048	102.795
80.4054	102.719
81.006	102.642
81.6066	102.566
82.2072	102.49
82.8078	102.414
83.4084	102.338
84.009	102.262
84.6096	102.186
85.2102	102.11
85.8108	102.034
86.4114	101.958
87.012	101.883
87.6126	101.807
88.2132	101.731
88.8138	101.656
89.4144	101.58
90.015	101.505
90.6156	101.429
91.2162	101.354
91.8168	101.279
92.4174	101.204
93.018	101.128
93.6186	101.053
94.2192	100.978
94.8198	100.903
95.4204	100.828
96.021	100.753
96.6216	100.678
97.2222	100.604
97.8228	100.529
98.4234	100.454
99.024	100.38
99.6246	100.305
100.225	100.231
100.826	100.156
101.426	100.082
102.027	100.007
102.628	99.9332
103.228	99.8589
103.829	99.7848
104.429	99.7106
105.03	99.6366
105.631	99.5626
106.231	99.4886
106.832	99.4147
107.432	99.3409
108.033	99.2671
108.634	99.1933
109.234	99.1197
109.835	99.046
110.435	98.9725
111.036	98.899
111.637	98.8255
112.237	98.7521
112.838	98.6787
113.438	98.6054
114.039	98.5322
114.64	98.459
115.24	98.3859
115.841	98.3128
116.441	98.2398
117.042	98.1668
117.643	98.0939
118.243	98.021
118.844	97.9482
119.444	97.8755
120.045	97.8028
120.646	97.7301
121.246	97.6575
121.847	97.585
122.447	97.5125
123.048	97.4401
123.649	97.3677
124.249	97.2954
124.85	97.2231
125	97.205
125.45	97.1509
126.051	97.0787
126.652	97.0066
127.252	96.9345
127.853	96.8625
128.453	96.7906
129.054	96.7187
129.655	96.6469
130.255	96.5751
130.856	96.5033
131.456	96.4317
132.057	96.36
132.658	96.2885
133.258	96.2169
133.859	96.1455
134.459	96.074
135.06	96.0027
135.661	95.9314
136.261	95.8601
136.862	95.7889
137.462	95.7178
138.063	95.6467
138.664	95.5756
139.264	95.5046
139.865	95.4337
140.465	95.3628
141.066	95.292
141.667	95.2212
142.267	95.1505
142.868	95.0798
143.468	95.0092
144.069	94.9386
144.67	94.8681
145.27	94.7976
145.871	94.7272
146.471	94.6568
147.072	94.5865
147.673	94.5163
148.273	94.4461
148.874	94.3759
149.474	94.3058
150.075	94.2358
150.676	94.1658
151.276	94.0958
151.877	94.0259
152.477	93.9561
153.078	93.8863
153.679	93.8165
154.279	93.7469
154.88	93.6772
155.48	93.6076
156.081	93.5381
156.682	93.4686
157.282	93.3992
157.883	93.3298
158.483	93.2605
159.084	93.1912
159.685	93.122
160.285	93.0528
160.886	92.9837
161.486	92.9147
162.087	92.8456
162.688	92.7767
163.288	92.7078
163.889	92.6389
164.489	92.5701
165.09	92.5013
165.691	92.4326
166.291	92.364
166.892	92.2954
167.492	92.2268
168.093	92.1583
168.694	92.0899
169.294	92.0214
169.895	91.9531
170.495	91.8848
171.096	91.8165
171.697	91.7483
172.297	91.6802
172.898	91.6121
173.498	91.544
174.099	91.476
174.7	91.4081
175.3	91.3402
175.901	91.2724
176.502	91.2046
177.102	91.1368
177.703	91.0691
178.303	91.0015
178.904	90.9339
179.505	90.8663
180.105	90.7988
180.706	90.7314
181.306	90.664
181.907	90.5967
182.508	90.5294
183.108	90.4621
183.709	90.3949
184.309	90.3278
184.91	90.2607
185.511	90.1936
186.111	90.1267
186.712	90.0597
187.312	89.9928
187.913	89.926
188.514	89.8592
189.114	89.7924
189.715	89.7257
190.315	89.6591
190.916	89.5925
191.517	89.5259
192.117	89.4594
192.718	89.393
193.318	89.3266
193.919	89.2602
194.52	89.1939
195.12	89.1277
195.721	89.0615
196.321	88.9953
196.922	88.9292
197.523	88.8632
198.123	88.7972
198.724	88.7312
199.324	88.6653
199.925	88.5994
200.526	88.5336
201.126	88.4679
201.727	88.4022
202.327	88.3365
202.928	88.2709
203.529	88.2053
204.129	88.1398
204.73	88.0743
205.33	88.0089
205.931	87.9435
206.532	87.8782
207.132	87.8129
207.733	87.7477
208.333	87.6825
208.934	87.6174
209.535	87.5523
210.135	87.4873
210.736	87.4223
211.336	87.3574
211.937	87.2925
212.538	87.2276
213.138	87.1628
213.739	87.0981
214.339	87.0334
214.94	86.9688
215.541	86.9042
216.141	86.8396
216.742	86.7751
217.342	86.7107
217.943	86.6462
218.544	86.5819
219.144	86.5176
219.745	86.4533
220.345	86.3891
220.946	86.3249
221.547	86.2608
222.147	86.1967
222.748	86.1327
223.348	86.0687
223.949	86.0048
224.55	85.9409
225.15	85.8771
225.751	85.8133
226.351	85.7495
226.952	85.6859
227.553	85.6222
228.153	85.5586
228.754	85.4951
229.354	85.4316
229.955	85.3681
230.556	85.3047
231.156	85.2413
231.757	85.178
232.357	85.1147
232.958	85.0515
233.559	84.9883
234.159	84.9252
234.76	84.8621
235.36	84.7991
235.961	84.7361
236.562	84.6732
237.162	84.6103
237.763	84.5474
238.363	84.4846
238.964	84.4219
239.565	84.3592
240.165	84.2965
240.766	84.2339
241.366	84.1713
241.967	84.1088
242.568	84.0463
243.168	83.9839
243.769	83.9215
244.369	83.8592
244.97	83.7969
245.571	83.7346
246.171	83.6725
246.772	83.6103
247.372	83.5482
247.973	83.4861
248.574	83.4241
249.174	83.3622
249.775	83.3002
250	83.277
250.375	83.2384
250.976	83.1765
251.577	83.1148
252.177	83.053
252.778	82.9913
253.378	82.9297
253.979	82.8681
254.58	82.8065
255.18	82.745
255.781	82.6836
256.381	82.6221
256.982	82.5608
257.583	82.4995
258.183	82.4382
258.784	82.3769
259.384	82.3157
259.985	82.2546
260.586	82.1935
261.186	82.1325
261.787	82.0714
262.387	82.0105
262.988	81.9496
263.589	81.8887
264.189	81.8279
264.79	81.7671
265.39	81.7064
265.991	81.6457
266.592	81.585
267.192	81.5244
267.793	81.4639
268.393	81.4034
268.994	81.3429
269.595	81.2825
270.195	81.2221
270.796	81.1618
271.396	81.1015
271.997	81.0412
272.598	80.981
273.198	80.9209
273.799	80.8608
274.399	80.8007
275	80.7407
275.601	80.6807
276.201	80.6208
276.802	80.5609
277.402	80.5011
278.003	80.4413
278.604	80.3815
279.204	80.3218
279.805	80.2622
280.405	80.2025
281.006	80.143
281.607	80.0834
282.207	80.024
282.808	79.9645
283.408	79.9051
284.009	79.8458
284.61	79.7865
285.21	79.7272
285.811	79.668
286.411	79.6088
287.012	79.5497
287.613	79.4906
288.213	79.4315
288.814	79.3725
289.414	79.3136
290.015	79.2547
290.616	79.1958
291.216	79.137
291.817	79.0782
292.417	79.0195
293.018	78.9608
293.619	78.9021
294.219	78.8435
294.82	78.7849
295.42	78.7264
296.021	78.6679
296.622	78.6095
297.222	78.5511
297.823	78.4928
298.423	78.4345
299.024	78.3762
299.625	78.318
300.225	78.2598
300.826	78.2017
301.426	78.1436
302.027	78.0856
302.628	78.0276
303.228	77.9696
303.829	77.9117
304.429	77.8538
305.03	77.796
305.631	77.7382
306.231	77.6805
306.832	77.6228
307.432	77.5651
308.033	77.5075
308.634	77.4499
309.234	77.3924
309.835	77.3349
310.435	77.2775
311.036	77.2201
311.637	77.1627
312.237	77.1054
312.838	77.0481
313.438	76.9909
314.039	76.9337
314.64	76.8765
315.24	76.8194
315.841	76.7624
316.441	76.7054
317.042	76.6484
317.643	76.5915
318.243	76.5346
318.844	76.4777
319.444	76.4209
320.045	76.3641
320.646	76.3074
321.246	76.2507
321.847	76.1941
322.447	76.1375
323.048	76.081
323.649	76.0244
324.249	75.968
324.85	75.9115
325.45	75.8552
326.051	75.7988
326.652	75.7425
327.252	75.6863
327.853	75.63
328.453	75.5739
329.054	75.5177
329.655	75.4616
330.255	75.4056
330.856	75.3496
331.456	75.2936
332.057	75.2377
332.658	75.1818
333.258	75.1259
333.859	75.0701
334.459	75.0144
335.06	74.9587
335.661	74.903
336.261	74.8473
336.862	74.7917
337.462	74.7362
338.063	74.6807
338.664	74.6252
339.264	74.5698
339.865	74.5144
340.465	74.459
341.066	74.4037
341.667	74.3485
342.267	74.2932
342.868	74.2381
343.468	74.1829
344.069	74.1278
344.67	74.0728
345.27	74.0177
345.871	73.9628
346.471	73.9078
347.072	73.8529
347.673	73.7981
348.273	73.7432
348.874	73.6885
349.474	73.6337
350.075	73.579
350.676	73.5244
351.276	73.4698
351.877	73.4152
352.477	73.3607
353.078	73.3062
353.679	73.2517
354.279	73.1973
354.88	73.1429
355.48	73.0886
356.081	73.0343
356.682	72.9801
357.282	72.9259
357.883	72.8717
358.483	72.8176
359.084	72.7635
359.685	72.7094
360.285	72.6554
360.886	72.6015
361.486	72.5475
362.087	72.4936
362.688	72.4398
363.288	72.386
363.889	72.3322
364.489	72.2785
365.09	72.2248
365.691	72.1712
366.291	72.1176
366.892	72.064
367.492	72.0105
368.093	71.957
368.694	71.9035
369.294	71.8501
369.895	71.7967
370.495	71.7434
371.096	71.6901
371.697	71.6369
372.297	71.5837
372.898	71.5305
373.498	71.4774
374.099	71.4243
374.7	71.3712
375	71.3447
375.3	71.3182
375.901	71.2652
376.502	71.2123
377.102	71.1594
377.703	71.1065
378.303	71.0537
378.904	71.0009
379.505	70.9482
380.105	70.8955
380.706	70.8428
381.306	70.7902
381.907	70.7376
382.508	70.6851
383.108	70.6326
383.709	70.5801
384.309	70.5277
384.91	70.4753
385.511	70.423
386.111	70.3707
386.712	70.3184
387.312	70.2662
387.913	70.214
388.514	70.1618
389.114	70.1097
389.715	70.0576
390.315	70.0056
390.916	69.9536
391.517	69.9016
392.117	69.8497
392.718	69.7978
393.318	69.746
393.919	69.6942
394.52	69.6424
395.12	69.5907
395.721	69.539
396.321	69.4873
396.922	69.4357
397.523	69.3841
398.123	69.3326
398.724	69.2811
399.324	69.2296
399.925	69.1782
400.526	69.1268
401.126	69.0755
401.727	69.0242
402.327	68.9729
402.928	68.9217
403.529	68.8705
404.129	68.8193
404.73	68.7682
405.33	68.7171
405.931	68.6661
406.532	68.6151
407.132	68.5641
407.733	68.5132
408.333	68.4623
408.934	68.4114
409.535	68.3606
410.135	68.3099
410.736	68.2591
411.336	68.2084
411.937	68.1577
412.538	68.1071
413.138	68.0565
413.739	68.006
414.339	67.9555
414.94	67.905
415.541	67.8546
416.141	67.8042
416.742	67.7538
417.342	67.7035
417.943	67.6532
418.544	67.6029
419.144	67.5527
419.745	67.5025
420.345	67.4524
420.946	67.4023
421.547	67.3522
422.147	67.3022
422.748	67.2522
423.348	67.2022
423.949	67.1523
424.55	67.1024
425.15	67.0526
425.751	67.0028
426.351	66.953
426.952	66.9033
427.553	66.8536
428.153	66.8039
428.754	66.7543
429.354	66.7047
429.955	66.6552
430.556	66.6057
431.156	66.5562
431.757	66.5068
432.357	66.4574
432.958	66.408
433.559	66.3587
434.159	66.3094
434.76	66.2601
435.36	66.2109
435.961	66.1617
436.562	66.1126
437.162	66.0635
437.763	66.0144
438.363	65.9654
438.964	65.9164
439.565	65.8674
440.165	65.8185
440.766	65.7696
441.366	65.7208
441.967	65.6719
442.568	65.6232
443.168	65.5744
443.769	65.5257
444.369	65.477
444.97	65.4284
445.571	65.3798
446.171	65.3312
446.772	65.2827
447.372	65.2342
447.973	65.1858
448.574	65.1373
449.174	65.089
449.775	65.0406
450.375	64.9923
450.976	64.944
451.577	64.8958
452.177	64.8476
452.778	64.7994
453.378	64.7513
453.979	64.7032
454.58	64.6551
455.18	64.6071
455.781	64.5591
456.381	64.5112
456.982	64.4632
457.583	64.4154
458.183	64.3675
458.784	64.3197
459.384	64.2719
459.985	64.2242
460.586	64.1765
461.186	64.1288
461.787	64.0812
462.387	64.0336
462.988	63.986
463.589	63.9385
464.189	63.891
464.79	63.8435
465.39	63.7961
465.991	63.7487
466.592	63.7014
467.192	63.6541
467.793	63.6068
468.393	63.5595
468.994	63.5123
469.595	63.4652
470.195	63.418
470.796	63.3709
471.396	63.3238
471.997	63.2768
472.598	63.2298
473.198	63.1828
473.799	63.1359
474.399	63.089
475	63.0421
475.601	62.9953
476.201	62.9485
476.802	62.9018
477.402	62.855
478.003	62.8084
478.604	62.7617
479.204	62.7151
479.805	62.6685
480.405	62.6219
481.006	62.5754
481.607	62.529
482.207	62.4825
482.808	62.4361
483.408	62.3897
484.009	62.3434
484.61	62.2971
485.21	62.2508
485.811	62.2046
486.411	62.1584
487.012	62.1122
487.613	62.066
488.213	62.0199
488.814	61.9739
489.414	61.9278
490.015	61.8818
490.616	61.8359
491.216	61.7899
491.817	61.7441
492.417	61.6982
493.018	61.6524
493.619	61.6066
494.219	61.5608
494.82	61.5151
495.42	61.4694
496.021	61.4237
496.622	61.3781
497.222	61.3325
497.823	61.287
498.423	61.2414
499.024	61.1959
499.625	61.1505
500	61.1221
500.225	61.1051
500.826	61.0597
501.426	61.0143
502.027	60.969
502.628	60.9237
503.228	60.8785
503.829	60.8332
504.429	60.7881
505.03	60.7429
505.631	60.6978
506.231	60.6527
506.832	60.6077
507.432	60.5626
508.033	60.5176
508.634	60.4727
509.234	60.4278
509.835	60.3829
510.435	60.338
511.036	60.2932
511.637	60.2484
512.237	60.2037
512.838	60.159
513.438	60.1143
514.039	60.0696
514.64	60.025
515.24	59.9804
515.841	59.9359
516.441	59.8914
517.042	59.8469
517.643	59.8024
518.243	59.758
518.844	59.7136
519.444	59.6693
520.045	59.6249
520.646	59.5806
521.246	59.5364
521.847	59.4922
522.447	59.448
523.048	59.4038
523.649	59.3597
524.249	59.3156
524.85	59.2715
525.45	59.2275
526.051	59.1835
526.652	59.1396
527.252	59.0956
527.853	59.0517
528.453	59.0079
529.054	58.964
529.655	58.9202
530.255	58.8765
530.856	58.8328
531.456	58.789
532.057	58.7454
532.658	58.7017
533.258	58.6581
533.859	58.6146
534.459	58.571
535.06	58.5275
535.661	58.4841
536.261	58.4406
536.862	58.3972
537.462	58.3538
538.063	58.3105
538.664	58.2672
539.264	58.2239
539.865	58.1806
540.465	58.1374
541.066	58.0942
541.667	58.0511
542.267	58.008
542.868	57.9649
543.468	57.9218
544.069	57.8788
544.67	57.8358
545.27	57.7929
545.871	57.7499
546.471	57.707
547.072	57.6642
547.673	57.6213
548.273	57.5785
548.874	57.5358
549.474	57.493
550.075	57.4503
550.676	57.4077
551.276	57.365
551.877	57.3224
552.477	57.2798
553.078	57.2373
553.679	57.1948
554.279	57.1523
554.88	57.1098
555.48	57.0674
556.081	57.025
556.682	56.9827
557.282	56.9403
557.883	56.898
558.483	56.8558
559.084	56.8135
559.685	56.7713
560.285	56.7292
560.886	56.687
561.486	56.6449
562.087	56.6029
562.688	56.5608
563.288	56.5188
563.889	56.4768
564.489	56.4349
565.09	56.393
565.691	56.3511
566.291	56.3092
566.892	56.2674
567.492	56.2256
568.093	56.1838
568.694	56.1421
569.294	56.1004
569.895	56.0587
570.495	56.0171
571.096	55.9755
571.697	55.9339
572.297	55.8923
572.898	55.8508
573.498	55.8093
574.099	55.7679
574.7	55.7265
575.3	55.6851
575.901	55.6437
576.502	55.6024
577.102	55.5611
577.703	55.5198
578.303	55.4786
578.904	55.4374
579.505	55.3962
580.105	55.355
580.706	55.3139
581.306	55.2728
581.907	55.2318
582.508	55.1908
583.108	55.1498
583.709	55.1088
584.309	55.0679
584.91	55.027
585.511	54.9861
586.111	54.9452
586.712	54.9044
587.312	54.8636
587.913	54.8229
588.514	54.7822
589.114	54.7415
589.715	54.7008
590.315	54.6602
590.916	54.6196
591.517	54.579
592.117	54.5385
592.718	54.498
593.318	54.4575
593.919	54.417
594.52	54.3766
595.12	54.3362
595.721	54.2959
596.321	54.2555
596.922	54.2152
597.523	54.175
598.123	54.1347
598.724	54.0945
599.324	54.0543
599.925	54.0142
600.526	53.9741
601.126	53.934
601.727	53.8939
602.327	53.8539
602.928	53.8139
603.529	53.7739
604.129	53.734
604.73	53.694
605.33	53.6542
605.931	53.6143
606.532	53.5745
607.132	53.5347
607.733	53.4949
608.333	53.4552
608.934	53.4155
609.535	53.3758
610.135	53.3362
610.736	53.2965
611.336	53.257
611.937	53.2174
612.538	53.1779
613.138	53.1384
613.739	53.0989
614.339	53.0595
614.94	53.02
615.541	52.9807
616.141	52.9413
616.742	52.902
617.342	52.8627
617.943	52.8234
618.544	52.7842
619.144	52.745
619.745	52.7058
620.345	52.6667
620.946	52.6275
621.547	52.5884
622.147	52.5494
622.748	52.5103
623.348	52.4713
623.949	52.4324
624.55	52.3934
625	52.3642
625.15	52.3545
625.751	52.3156
626.351	52.2768
626.952	52.2379
627.553	52.1991
628.153	52.1604
628.754	52.1216
629.354	52.0829
629.955	52.0442
630.556	52.0056
631.156	51.9669
631.757	51.9283
632.357	51.8898
632.958	51.8512
633.559	51.8127
634.159	51.7742
634.76	51.7358
635.36	51.6973
635.961	51.6589
636.562	51.6206
637.162	51.5822
637.763	51.5439
638.363	51.5056
638.964	51.4673
639.565	51.4291
640.165	51.3909
640.766	51.3527
641.366	51.3146
641.967	51.2765
642.568	51.2384
643.168	51.2003
643.769	51.1623
644.369	51.1243
644.97	51.0863
645.571	51.0484
646.171	51.0105
646.772	50.9726
647.372	50.9347
647.973	50.8969
648.574	50.8591
649.174	50.8213
649.775	50.7836
650.375	50.7458
650.976	50.7081
651.577	50.6705
652.177	50.6328
652.778	50.5952
653.378	50.5576
653.979	50.5201
654.58	50.4826
655.18	50.4451
655.781	50.4076
656.381	50.3702
656.982	50.3327
657.583	50.2954
658.183	50.258
658.784	50.2207
659.384	50.1834
659.985	50.1461
660.586	50.1088
661.186	50.0716
661.787	50.0344
662.387	49.9973
662.988	49.9601
663.589	49.923
664.189	49.8859
664.79	49.8489
665.39	49.8118
665.991	49.7749
666.592	49.7379
667.192	49.7009
667.793	49.664
668.393	49.6271
668.994	49.5903
669.595	49.5534
670.195	49.5166
670.796	49.4798
671.396	49.4431
675	49.2231

## Sheet: FitNLCurve4
Independent Variable	Exp2PMod1 Fit of Sheet1 C	Independent Variable	Regular Residual of Sheet1 C	Regular Residual of Sheet1 C	Fitted Y	Regular Residual of Sheet1 C	Regular Residual of Sheet1 C	Percentiles	Reference X	Reference Line
									mu = 0.233382	sigma = 0.441793
Fitted Curves Plot	Fitted Curves Plot			Histogram of the Residual Plot	Residual vs. Predicted Values Plot	Residual vs. Predicted Values Plot	Normal Probability Plot of Residuals	Normal Probability Plot of Residuals	Normal Probability Plot of Residuals	Normal Probability Plot of Residuals
50	33.8723	100	0.921673	0.921673	31.6848	0.921673	0.921673	88.0952	-0.455277	5.95238
50.6006	33.8452	225	-0.226575	-0.226575	26.8143	-0.226575	-0.226575	11.9048	0.922042	94.0476
51.2012	33.818	350	-0.0416207	-0.0416207	22.6925	-0.0416207	-0.0416207	30.9524
51.8018	33.7909	475	0.160011	0.160011	19.2043	0.160011	0.160011	50
52.4024	33.7638	600	0.353423	0.353423	16.2523	0.353423	0.353423	69.0476
53.003	33.7368
53.6036	33.7097
54.2042	33.6827
54.8048	33.6557
55.4054	33.6287
56.006	33.6018
56.6066	33.5748
57.2072	33.5479
57.8078	33.521
58.4084	33.4942
59.009	33.4673
59.6096	33.4405
60.2102	33.4137
60.8108	33.3869
61.4114	33.3601
62.012	33.3334
62.6126	33.3067
63.2132	33.28
63.8138	33.2533
64.4144	33.2266
65.015	33.2
65.6156	33.1734
66.2162	33.1468
66.8168	33.1202
67.4174	33.0937
68.018	33.0671
68.6186	33.0406
69.2192	33.0141
69.8198	32.9877
70.4204	32.9612
71.021	32.9348
71.6216	32.9084
72.2222	32.882
72.8228	32.8557
73.4234	32.8293
74.024	32.803
74.6246	32.7767
75.2252	32.7505
75.8258	32.7242
76.4264	32.698
77.027	32.6718
77.6276	32.6456
78.2282	32.6194
78.8288	32.5933
79.4294	32.5671
80.03	32.541
80.6306	32.5149
81.2312	32.4889
81.8318	32.4628
82.4324	32.4368
83.033	32.4108
83.6336	32.3848
84.2342	32.3589
84.8348	32.3329
85.4354	32.307
86.036	32.2811
86.6366	32.2552
87.2372	32.2294
87.8378	32.2035
88.4384	32.1777
89.039	32.1519
89.6396	32.1262
90.2402	32.1004
90.8408	32.0747
91.4414	32.049
92.042	32.0233
92.6426	31.9976
93.2432	31.972
93.8438	31.9463
94.4444	31.9207
95.045	31.8951
95.6456	31.8696
96.2462	31.844
96.8468	31.8185
97.4474	31.793
98.048	31.7675
98.6486	31.742
99.2492	31.7166
99.8498	31.6912
100	31.6848
100.45	31.6658
101.051	31.6404
101.652	31.615
102.252	31.5897
102.853	31.5643
103.453	31.539
104.054	31.5138
104.655	31.4885
105.255	31.4633
105.856	31.438
106.456	31.4128
107.057	31.3877
107.658	31.3625
108.258	31.3374
108.859	31.3122
109.459	31.2871
110.06	31.2621
110.661	31.237
111.261	31.212
111.862	31.1869
112.462	31.1619
113.063	31.137
113.664	31.112
114.264	31.0871
114.865	31.0621
115.465	31.0372
116.066	31.0124
116.667	30.9875
117.267	30.9627
117.868	30.9378
118.468	30.913
119.069	30.8883
119.67	30.8635
120.27	30.8388
120.871	30.814
121.471	30.7893
122.072	30.7647
122.673	30.74
123.273	30.7154
123.874	30.6907
124.474	30.6661
125.075	30.6416
125.676	30.617
126.276	30.5924
126.877	30.5679
127.477	30.5434
128.078	30.5189
128.679	30.4945
129.279	30.47
129.88	30.4456
130.48	30.4212
131.081	30.3968
131.682	30.3724
132.282	30.3481
132.883	30.3238
133.483	30.2995
134.084	30.2752
134.685	30.2509
135.285	30.2267
135.886	30.2024
136.486	30.1782
137.087	30.154
137.688	30.1299
138.288	30.1057
138.889	30.0816
139.489	30.0575
140.09	30.0334
140.691	30.0093
141.291	29.9852
141.892	29.9612
142.492	29.9372
143.093	29.9132
143.694	29.8892
144.294	29.8652
144.895	29.8413
145.495	29.8174
146.096	29.7935
146.697	29.7696
147.297	29.7457
147.898	29.7219
148.498	29.6981
149.099	29.6743
149.7	29.6505
150.3	29.6267
150.901	29.603
151.502	29.5792
152.102	29.5555
152.703	29.5318
153.303	29.5081
153.904	29.4845
154.505	29.4609
155.105	29.4372
155.706	29.4136
156.306	29.3901
156.907	29.3665
157.508	29.343
158.108	29.3194
158.709	29.2959
159.309	29.2725
159.91	29.249
160.511	29.2256
161.111	29.2021
161.712	29.1787
162.312	29.1553
162.913	29.132
163.514	29.1086
164.114	29.0853
164.715	29.062
165.315	29.0387
165.916	29.0154
166.517	28.9921
167.117	28.9689
167.718	28.9457
168.318	28.9225
168.919	28.8993
169.52	28.8761
170.12	28.853
170.721	28.8298
171.321	28.8067
171.922	28.7836
172.523	28.7606
173.123	28.7375
173.724	28.7145
174.324	28.6914
174.925	28.6684
175.526	28.6455
176.126	28.6225
176.727	28.5996
177.327	28.5766
177.928	28.5537
178.529	28.5308
179.129	28.508
179.73	28.4851
180.33	28.4623
180.931	28.4395
181.532	28.4167
182.132	28.3939
182.733	28.3711
183.333	28.3484
183.934	28.3257
184.535	28.303
185.135	28.2803
185.736	28.2576
186.336	28.2349
186.937	28.2123
187.538	28.1897
188.138	28.1671
188.739	28.1445
189.339	28.122
189.94	28.0994
190.541	28.0769
191.141	28.0544
191.742	28.0319
192.342	28.0094
192.943	27.987
193.544	27.9645
194.144	27.9421
194.745	27.9197
195.345	27.8973
195.946	27.875
196.547	27.8526
197.147	27.8303
197.748	27.808
198.348	27.7857
198.949	27.7634
199.55	27.7412
200.15	27.7189
200.751	27.6967
201.351	27.6745
201.952	27.6523
202.553	27.6302
203.153	27.608
203.754	27.5859
204.354	27.5638
204.955	27.5417
205.556	27.5196
206.156	27.4976
206.757	27.4755
207.357	27.4535
207.958	27.4315
208.559	27.4095
209.159	27.3875
209.76	27.3656
210.36	27.3436
210.961	27.3217
211.562	27.2998
212.162	27.2779
212.763	27.2561
213.363	27.2342
213.964	27.2124
214.565	27.1906
215.165	27.1688
215.766	27.147
216.366	27.1252
216.967	27.1035
217.568	27.0818
218.168	27.06
218.769	27.0384
219.369	27.0167
219.97	26.995
220.571	26.9734
221.171	26.9518
221.772	26.9302
222.372	26.9086
222.973	26.887
223.574	26.8655
224.174	26.8439
224.775	26.8224
225	26.8143
225.375	26.8009
225.976	26.7794
226.577	26.7579
227.177	26.7365
227.778	26.7151
228.378	26.6936
228.979	26.6723
229.58	26.6509
230.18	26.6295
230.781	26.6082
231.381	26.5868
231.982	26.5655
232.583	26.5442
233.183	26.5229
233.784	26.5017
234.384	26.4804
234.985	26.4592
235.586	26.438
236.186	26.4168
236.787	26.3956
237.387	26.3745
237.988	26.3533
238.589	26.3322
239.189	26.3111
239.79	26.29
240.39	26.2689
240.991	26.2479
241.592	26.2268
242.192	26.2058
242.793	26.1848
243.393	26.1638
243.994	26.1428
244.595	26.1219
245.195	26.101
245.796	26.08
246.396	26.0591
246.997	26.0382
247.598	26.0174
248.198	25.9965
248.799	25.9757
249.399	25.9548
250	25.934
250.601	25.9133
251.201	25.8925
251.802	25.8717
252.402	25.851
253.003	25.8303
253.604	25.8096
254.204	25.7889
254.805	25.7682
255.405	25.7475
256.006	25.7269
256.607	25.7063
257.207	25.6857
257.808	25.6651
258.408	25.6445
259.009	25.6239
259.61	25.6034
260.21	25.5829
260.811	25.5624
261.411	25.5419
262.012	25.5214
262.613	25.501
263.213	25.4805
263.814	25.4601
264.414	25.4397
265.015	25.4193
265.616	25.3989
266.216	25.3786
266.817	25.3582
267.417	25.3379
268.018	25.3176
268.619	25.2973
269.219	25.277
269.82	25.2567
270.42	25.2365
271.021	25.2163
271.622	25.196
272.222	25.1758
272.823	25.1557
273.423	25.1355
274.024	25.1154
274.625	25.0952
275.225	25.0751
275.826	25.055
276.426	25.0349
277.027	25.0149
277.628	24.9948
278.228	24.9748
278.829	24.9547
279.429	24.9347
280.03	24.9148
280.631	24.8948
281.231	24.8748
281.832	24.8549
282.432	24.835
283.033	24.8151
283.634	24.7952
284.234	24.7753
284.835	24.7554
285.435	24.7356
286.036	24.7158
286.637	24.6959
287.237	24.6761
287.838	24.6564
288.438	24.6366
289.039	24.6168
289.64	24.5971
290.24	24.5774
290.841	24.5577
291.441	24.538
292.042	24.5183
292.643	24.4987
293.243	24.4791
293.844	24.4594
294.444	24.4398
295.045	24.4202
295.646	24.4007
296.246	24.3811
296.847	24.3616
297.447	24.342
298.048	24.3225
298.649	24.303
299.249	24.2835
299.85	24.2641
300.45	24.2446
301.051	24.2252
301.652	24.2058
302.252	24.1864
302.853	24.167
303.453	24.1476
304.054	24.1282
304.655	24.1089
305.255	24.0896
305.856	24.0703
306.456	24.051
307.057	24.0317
307.658	24.0124
308.258	23.9932
308.859	23.9739
309.459	23.9547
310.06	23.9355
310.661	23.9163
311.261	23.8972
311.862	23.878
312.462	23.8589
313.063	23.8397
313.664	23.8206
314.264	23.8015
314.865	23.7825
315.465	23.7634
316.066	23.7443
316.667	23.7253
317.267	23.7063
317.868	23.6873
318.468	23.6683
319.069	23.6493
319.67	23.6304
320.27	23.6114
320.871	23.5925
321.471	23.5736
322.072	23.5547
322.673	23.5358
323.273	23.5169
323.874	23.4981
324.474	23.4793
325.075	23.4604
325.676	23.4416
326.276	23.4228
326.877	23.4041
327.477	23.3853
328.078	23.3666
328.679	23.3478
329.279	23.3291
329.88	23.3104
330.48	23.2917
331.081	23.2731
331.682	23.2544
332.282	23.2358
332.883	23.2171
333.483	23.1985
334.084	23.1799
334.685	23.1613
335.285	23.1428
335.886	23.1242
336.486	23.1057
337.087	23.0872
337.688	23.0687
338.288	23.0502
338.889	23.0317
339.489	23.0132
340.09	22.9948
340.691	22.9764
341.291	22.9579
341.892	22.9395
342.492	22.9211
343.093	22.9028
343.694	22.8844
344.294	22.8661
344.895	22.8477
345.495	22.8294
346.096	22.8111
346.697	22.7928
347.297	22.7746
347.898	22.7563
348.498	22.7381
349.099	22.7198
349.7	22.7016
350	22.6925
350.3	22.6834
350.901	22.6652
351.502	22.6471
352.102	22.6289
352.703	22.6108
353.303	22.5927
353.904	22.5745
354.505	22.5565
355.105	22.5384
355.706	22.5203
356.306	22.5023
356.907	22.4842
357.508	22.4662
358.108	22.4482
358.709	22.4302
359.309	22.4122
359.91	22.3942
360.511	22.3763
361.111	22.3584
361.712	22.3404
362.312	22.3225
362.913	22.3046
363.514	22.2867
364.114	22.2689
364.715	22.251
365.315	22.2332
365.916	22.2154
366.517	22.1976
367.117	22.1798
367.718	22.162
368.318	22.1442
368.919	22.1265
369.52	22.1087
370.12	22.091
370.721	22.0733
371.321	22.0556
371.922	22.0379
372.523	22.0203
373.123	22.0026
373.724	21.985
374.324	21.9674
374.925	21.9497
375.526	21.9322
376.126	21.9146
376.727	21.897
377.327	21.8795
377.928	21.8619
378.529	21.8444
379.129	21.8269
379.73	21.8094
380.33	21.7919
380.931	21.7744
381.532	21.757
382.132	21.7395
382.733	21.7221
383.333	21.7047
383.934	21.6873
384.535	21.6699
385.135	21.6525
385.736	21.6352
386.336	21.6178
386.937	21.6005
387.538	21.5832
388.138	21.5659
388.739	21.5486
389.339	21.5313
389.94	21.5141
390.541	21.4968
391.141	21.4796
391.742	21.4624
392.342	21.4452
392.943	21.428
393.544	21.4108
394.144	21.3936
394.745	21.3765
395.345	21.3594
395.946	21.3422
396.547	21.3251
397.147	21.308
397.748	21.291
398.348	21.2739
398.949	21.2568
399.55	21.2398
400.15	21.2228
400.751	21.2058
401.351	21.1888
401.952	21.1718
402.553	21.1548
403.153	21.1378
403.754	21.1209
404.354	21.104
404.955	21.0871
405.556	21.0702
406.156	21.0533
406.757	21.0364
407.357	21.0195
407.958	21.0027
408.559	20.9858
409.159	20.969
409.76	20.9522
410.36	20.9354
410.961	20.9186
411.562	20.9019
412.162	20.8851
412.763	20.8684
413.363	20.8516
413.964	20.8349
414.565	20.8182
415.165	20.8015
415.766	20.7849
416.366	20.7682
416.967	20.7515
417.568	20.7349
418.168	20.7183
418.769	20.7017
419.369	20.6851
419.97	20.6685
420.571	20.6519
421.171	20.6354
421.772	20.6188
422.372	20.6023
422.973	20.5858
423.574	20.5693
424.174	20.5528
424.775	20.5363
425.375	20.5199
425.976	20.5034
426.577	20.487
427.177	20.4706
427.778	20.4542
428.378	20.4378
428.979	20.4214
429.58	20.405
430.18	20.3887
430.781	20.3723
431.381	20.356
431.982	20.3397
432.583	20.3234
433.183	20.3071
433.784	20.2908
434.384	20.2745
434.985	20.2583
435.586	20.242
436.186	20.2258
436.787	20.2096
437.387	20.1934
437.988	20.1772
438.589	20.161
439.189	20.1449
439.79	20.1287
440.39	20.1126
440.991	20.0965
441.592	20.0804
442.192	20.0643
442.793	20.0482
443.393	20.0321
443.994	20.016
444.595	20
445.195	19.984
445.796	19.9679
446.396	19.9519
446.997	19.9359
447.598	19.92
448.198	19.904
448.799	19.888
449.399	19.8721
450	19.8562
450.601	19.8403
451.201	19.8244
451.802	19.8085
452.402	19.7926
453.003	19.7767
453.604	19.7609
454.204	19.745
454.805	19.7292
455.405	19.7134
456.006	19.6976
456.607	19.6818
457.207	19.666
457.808	19.6502
458.408	19.6345
459.009	19.6188
459.61	19.603
460.21	19.5873
460.811	19.5716
461.411	19.5559
462.012	19.5402
462.613	19.5246
463.213	19.5089
463.814	19.4933
464.414	19.4777
465.015	19.4621
465.616	19.4465
466.216	19.4309
466.817	19.4153
467.417	19.3997
468.018	19.3842
468.619	19.3686
469.219	19.3531
469.82	19.3376
470.42	19.3221
471.021	19.3066
471.622	19.2911
472.222	19.2757
472.823	19.2602
473.423	19.2448
474.024	19.2294
474.625	19.2139
475	19.2043
475.225	19.1985
475.826	19.1831
476.426	19.1678
477.027	19.1524
477.628	19.1371
478.228	19.1217
478.829	19.1064
479.429	19.0911
480.03	19.0758
480.631	19.0605
481.231	19.0452
481.832	19.0299
482.432	19.0147
483.033	18.9994
483.634	18.9842
484.234	18.969
484.835	18.9538
485.435	18.9386
486.036	18.9234
486.637	18.9082
487.237	18.8931
487.838	18.8779
488.438	18.8628
489.039	18.8477
489.64	18.8326
490.24	18.8175
490.841	18.8024
491.441	18.7873
492.042	18.7723
492.643	18.7572
493.243	18.7422
493.844	18.7271
494.444	18.7121
495.045	18.6971
495.646	18.6821
496.246	18.6672
496.847	18.6522
497.447	18.6373
498.048	18.6223
498.649	18.6074
499.249	18.5925
499.85	18.5776
500.45	18.5627
501.051	18.5478
501.652	18.5329
502.252	18.5181
502.853	18.5032
503.453	18.4884
504.054	18.4736
504.655	18.4588
505.255	18.444
505.856	18.4292
506.456	18.4144
507.057	18.3997
507.658	18.3849
508.258	18.3702
508.859	18.3554
509.459	18.3407
510.06	18.326
510.661	18.3113
511.261	18.2967
511.862	18.282
512.462	18.2673
513.063	18.2527
513.664	18.2381
514.264	18.2234
514.865	18.2088
515.465	18.1942
516.066	18.1797
516.667	18.1651
517.267	18.1505
517.868	18.136
518.468	18.1214
519.069	18.1069
519.67	18.0924
520.27	18.0779
520.871	18.0634
521.471	18.0489
522.072	18.0344
522.673	18.02
523.273	18.0055
523.874	17.9911
524.474	17.9767
525.075	17.9623
525.676	17.9479
526.276	17.9335
526.877	17.9191
527.477	17.9048
528.078	17.8904
528.679	17.8761
529.279	17.8617
529.88	17.8474
530.48	17.8331
531.081	17.8188
531.682	17.8045
532.282	17.7903
532.883	17.776
533.483	17.7617
534.084	17.7475
534.685	17.7333
535.285	17.7191
535.886	17.7049
536.486	17.6907
537.087	17.6765
537.688	17.6623
538.288	17.6482
538.889	17.634
539.489	17.6199
540.09	17.6058
540.691	17.5916
541.291	17.5775
541.892	17.5635
542.492	17.5494
543.093	17.5353
543.694	17.5212
544.294	17.5072
544.895	17.4932
545.495	17.4791
546.096	17.4651
546.697	17.4511
547.297	17.4371
547.898	17.4232
548.498	17.4092
549.099	17.3952
549.7	17.3813
550.3	17.3674
550.901	17.3534
551.502	17.3395
552.102	17.3256
552.703	17.3118
553.303	17.2979
553.904	17.284
554.505	17.2702
555.105	17.2563
555.706	17.2425
556.306	17.2287
556.907	17.2148
557.508	17.201
558.108	17.1873
558.709	17.1735
559.309	17.1597
559.91	17.146
560.511	17.1322
561.111	17.1185
561.712	17.1048
562.312	17.091
562.913	17.0773
563.514	17.0637
564.114	17.05
564.715	17.0363
565.315	17.0227
565.916	17.009
566.517	16.9954
567.117	16.9818
567.718	16.9681
568.318	16.9545
568.919	16.9409
569.52	16.9274
570.12	16.9138
570.721	16.9002
571.321	16.8867
571.922	16.8732
572.523	16.8596
573.123	16.8461
573.724	16.8326
574.324	16.8191
574.925	16.8056
575.526	16.7922
576.126	16.7787
576.727	16.7653
577.327	16.7518
577.928	16.7384
578.529	16.725
579.129	16.7116
579.73	16.6982
580.33	16.6848
580.931	16.6714
581.532	16.658
582.132	16.6447
582.733	16.6313
583.333	16.618
583.934	16.6047
584.535	16.5914
585.135	16.5781
585.736	16.5648
586.336	16.5515
586.937	16.5382
587.538	16.525
588.138	16.5117
588.739	16.4985
589.339	16.4853
589.94	16.4721
590.541	16.4589
591.141	16.4457
591.742	16.4325
592.342	16.4193
592.943	16.4062
593.544	16.393
594.144	16.3799
594.745	16.3667
595.345	16.3536
595.946	16.3405
596.547	16.3274
597.147	16.3143
597.748	16.3012
598.348	16.2882
598.949	16.2751
599.55	16.2621
600	16.2523
600.15	16.249
600.751	16.236
601.351	16.223
601.952	16.21
602.553	16.197
603.153	16.184
603.754	16.171
604.354	16.1581
604.955	16.1451
605.556	16.1322
606.156	16.1192
606.757	16.1063
607.357	16.0934
607.958	16.0805
608.559	16.0676
609.159	16.0547
609.76	16.0419
610.36	16.029
610.961	16.0162
611.562	16.0033
612.162	15.9905
612.763	15.9777
613.363	15.9649
613.964	15.9521
614.565	15.9393
615.165	15.9265
615.766	15.9137
616.366	15.901
616.967	15.8882
617.568	15.8755
618.168	15.8628
618.769	15.8501
619.369	15.8374
619.97	15.8247
620.571	15.812
621.171	15.7993
621.772	15.7866
622.372	15.774
622.973	15.7613
623.574	15.7487
624.174	15.7361
624.775	15.7235
625.375	15.7109
625.976	15.6983
626.577	15.6857
627.177	15.6731
627.778	15.6605
628.378	15.648
628.979	15.6355
629.58	15.6229
630.18	15.6104
630.781	15.5979
631.381	15.5854
631.982	15.5729
632.583	15.5604
633.183	15.5479
633.784	15.5355
634.384	15.523
634.985	15.5106
635.586	15.4981
636.186	15.4857
636.787	15.4733
637.387	15.4609
637.988	15.4485
638.589	15.4361
639.189	15.4237
639.79	15.4114
640.39	15.399
640.991	15.3867
641.592	15.3743
642.192	15.362
642.793	15.3497
643.393	15.3374
643.994	15.3251
644.595	15.3128
645.195	15.3006
645.796	15.2883
646.396	15.276
650	15.2027
