# Supplementary material for: Reactivatable stimulated emission depletion microscopy using fluorescence-recoverable nanographene
Source: Nat Commun. 2025 Feb 4;16:1341. doi: 10.1038/s41467-025-56401-z (PMC11794581; doi:10.1038/s41467-025-56401-z)
Supplement: Supplementary file 6 — Source Data [file 41467_2025_56401_MOESM6_ESM.zip › source data for figures/fig.3c.xlsx]

## Sheet: Sheet1
frames	y-confocal	error bar	y-STED	error bar
0	100	0	100	0
1	84.4634	2.55396	94.433	2.48577
2	84.62	1.99469	96.1391	1.11962
3	81.3887	1.56989	94.9659	1.16824
4	78.6569	3.4252	93.8618	3.68318
5	66.3001	1.24345	91.5017	0.786861
10	55.5964	2.34361	85.0808	2.8475
20	30.2964	1.53721	75.5906	0.409529
100	20.2393	0.786481	63.7066	1.36969
300	5.84302	0.853357	46.6885	3.75557
