# Supplementary material for: Reactivatable stimulated emission depletion microscopy using fluorescence-recoverable nanographene
Source: Nat Commun. 2025 Feb 4;16:1341. doi: 10.1038/s41467-025-56401-z (PMC11794581; doi:10.1038/s41467-025-56401-z)
Supplement: Supplementary file 6 — Source Data [file 41467_2025_56401_MOESM6_ESM.zip › source data for figures/fig.3d.xlsx]

## Sheet: Sheet1
power	power density (MW cm^-2		error bar
335	37.8104	52.581	1.25315
270	30.474	62.2924	3.38759
207	23.3634	46.3156	5.91593
138	15.5756	42.2326	3.86379
68.5	7.73138	34.4455	2.05789
35	3.95034	30.716	1.37538
