# Supplementary material for: Reactivatable stimulated emission depletion microscopy using fluorescence-recoverable nanographene
Source: Nat Commun. 2025 Feb 4;16:1341. doi: 10.1038/s41467-025-56401-z (PMC11794581; doi:10.1038/s41467-025-56401-z)
Supplement: Supplementary file 6 — Source Data [file 41467_2025_56401_MOESM6_ESM.zip › source data for figures/fig.3e.xlsx]

## Sheet: Sheet1
makeRectangle(163, 163, 184, 184);
run("Duplicate...", " ");
makeRectangle(45, 45, 92, 92);
run("Measure");
surface-air
No.	Area	Mean	Min	Max
002-001	48.672	114.478	65	183		100
002-002	48.672	93.477	51	142		81.655
002-003	48.672	124.428	77	178		108.692
003-001	48.672	105.744	56	156		100
003-002	48.672	84.245	42	141		79.6688
003-003	48.672	111.786	69	175		105.714
004-001	48.672	140.764	84	259		100
004-002	48.672	107.347	50	165		76.2603
004-003	48.672	148.449	75	212		105.459
005-001	48.672	156.246	95	218		100
005-002	48.672	126.573	72	192		81.0088
005-003	48.672	177.238	105	260		113.435
006-001	48.672	92.277	51	145		100
006-002	48.672	79.013	41	128		85.6259
006-003	48.672	106.247	60	164		115.139
007-001	48.672	79.573	41	129		100
007-002	48.672	68.092	34	116		85.5717
007-003	48.672	91.276	50	144		114.707
008-001	48.672	73.827	32	118		100
008-002	48.672	64.616	31	108		87.5235	avg_bleach	AVG	std	std_bleach
008-003	48.672	82.357	37	129		111.554	82.4734	110.672	3.96496	4.08918
PBS
001-001	48.672	12.359	0	41		100
001-002	48.672	10.888	0	32		88.0977
001-003	48.672	13.878	0	33		112.291
002-001	48.672	107.059	23	369		100
002-002	48.672	142.311	26	458		132.928
002-003	48.672	202.623	69	563		189.263
003-001	48.672	370.738	189	1157		100
003-002	48.672	299.116	146	781		80.6812
003-003	48.672	564.674	126	1554		152.311
004-001	48.672	108.759	63	158		100
004-002	48.672	97.238	51	153		89.4069
004-003	48.672	127.242	77	180		116.994
005-001	48.672	112.672	61	164		100
005-002	48.672	97.069	52	153		86.1518	avg_bleach	AVG	std	std_bleach
005-003	48.672	127.187	79	187		112.883	87.8855	114.056	1.63786	2.56204
H2O
001-001	33856	9.574	0	34		100
001-002	33856	7.863	0	26		82.1287
001-003	33856	9.153	0	30		95.6027
002-001	33856	31.169	4	63		100
002-002	33856	25.081	3	60		80.4678
002-003	33856	29.054	5	68		93.2144
003-001	33856	27.488	3	60		100
003-002	33856	21.251	1	52		77.3101
003-003	33856	24.92	3	58		90.6577
004-001	33856	24.029	2	59		100
004-002	33856	17.765	0	54		73.9315
004-003	33856	20.682	2	55		86.071
005-001	33856	26.695	2	64		100
005-002	33856	19.136	0	52		71.6838	avg_bleach	AVG	std_bleach	std
005-003	33856	22.589	2	54		84.6188	77.1044	90.0329	4.36027	4.65144
