# Supplementary material for: Reactivatable stimulated emission depletion microscopy using fluorescence-recoverable nanographene
Source: Nat Commun. 2025 Feb 4;16:1341. doi: 10.1038/s41467-025-56401-z (PMC11794581; doi:10.1038/s41467-025-56401-z)
Supplement: Supplementary file 6 — Source Data [file 41467_2025_56401_MOESM6_ESM.zip › source data for figures/fig.4e.xlsx]

## Sheet: Values-conf
confocal				STED
Distance_(microns)	Gray_Value	Gray_Value	Col(C"Gray_Value")+1.2	Distance_(microns)	Gray_Value	Gray_Value
		Normalize to [0, 1] of "Gray_Value"				Normalize to [0, 1] of "Gray_Value"
0	20	0.16852	1.36852	0	0.5	0.0043
0.01499	24.0681	0.208847	1.40885	0.01499	0.656	0.00721
0.02997	18.5545	0.154191	1.35419	0.02997	1.5997	0.02479
0.04496	22.0746	0.189085	1.38909	0.04496	0.269	0
0.05995	27.6055	0.243913	1.44391	0.05995	0.9527	0.01273
0.07494	23.4165	0.202388	1.40239	0.07494	1.9558	0.03142
0.08992	28.4611	0.252394	1.45239	0.08992	0.9385	0.01247
0.10491	41.4243	0.380898	1.5809	0.10491	0.8861	0.01149
0.1199	47.5986	0.442103	1.6421	0.1199	2.9227	0.04943
0.13488	58.974	0.554867	1.75487	0.13488	3.0503	0.0518
0.14987	51.3235	0.479028	1.67903	0.14987	1.3606	0.02033
0.16486	67.9974	0.644316	1.84432	0.16486	2.9181	0.04934
0.17984	75.4325	0.718019	1.91802	0.17985	12.8775	0.23484
0.19483	62.8324	0.593115	1.79312	0.19483	23.1774	0.42669
0.20982	73.3625	0.6975	1.8975	0.20982	23.8681	0.43955
0.22481	71.4085	0.67813	1.87813	0.22481	18.3673	0.3371
0.23979	73.3806	0.697679	1.89768	0.23979	28.9194	0.53364
0.25478	79.9375	0.762677	1.96268	0.25478	38.1776	0.70608
0.26977	64.1341	0.606019	1.80602	0.26977	40.3562	0.74666
0.28475	68.3737	0.648046	1.84805	0.28475	34.9194	0.64539
0.29974	77.8581	0.742064	1.94206	0.29974	23.8904	0.43997
0.31473	78.1624	0.745081	1.94508	0.31473	16.6699	0.30548
0.32972	64.2076	0.606748	1.80675	0.32972	12.4933	0.22769
0.3447	65.484	0.6194	1.8194	0.3447	6.9111	0.12371
0.35969	67.5813	0.640191	1.84019	0.35969	4.0869	0.07111
0.37468	60.0017	0.565055	1.76505	0.37468	4.3779	0.07653
0.38966	56.3772	0.529125	1.72913	0.38966	3.725	0.06437
0.40465	60.5117	0.57011	1.77011	0.40465	2.889	0.0488
0.41964	61.6332	0.581228	1.78123	0.41964	2.9239	0.04945
0.43462	57.0526	0.53582	1.73582	0.43462	3.8153	0.06605
0.44961	55.9792	0.52518	1.72518	0.44961	9.8281	0.17805
0.4646	55.9596	0.524986	1.72499	0.4646	15.5077	0.28383
0.47959	62.0069	0.584932	1.78493	0.47959	22.8562	0.4207
0.49457	64.8328	0.612945	1.81295	0.49457	28.2256	0.52071
0.50956	67.25	0.636907	1.83691	0.50956	35.9487	0.66456
0.52455	56.6864	0.53219	1.73219	0.52455	43.9168	0.81297
0.53953	62.0381	0.585241	1.78524	0.53953	40.7843	0.75463
0.55452	79.0839	0.754215	1.95422	0.55452	22.9605	0.42265
0.56951	82.0311	0.783431	1.98343	0.56951	7.9168	0.14245
0.58449	74.2506	0.706303	1.9063	0.5845	5.4105	0.09576
0.59948	74.474	0.708518	1.90852	0.59948	3.8783	0.06723
0.61447	85.651	0.819315	2.01931	0.61447	4.3227	0.0755
0.62946	90.3244	0.865642	2.06564	0.62946	5.9102	0.10507
0.64444	92.1196	0.883438	2.08344	0.64444	3.6997	0.0639
0.65943	76.2076	0.725703	1.9257	0.65943	6.3972	0.11414
0.67442	103.878	1	2.2	0.67442	9.9311	0.17996
0.6894	78.474	0.74817	1.94817	0.6894	15.0461	0.27524
0.70439	69.2046	0.656283	1.85628	0.70439	18.0436	0.33107
0.71938	81.9066	0.782197	1.9822	0.71938	37.3594	0.69084
0.73437	81.7346	0.780492	1.98049	0.73437	40.9314	0.75737
0.74935	75.5095	0.718783	1.91878	0.74935	53.958	1
0.76434	86.75	0.830209	2.03021	0.76434	38.6081	0.7141
0.77933	79.6228	0.759558	1.95956	0.77933	27.5166	0.50751
0.79431	73.1605	0.695497	1.8955	0.79431	16.8242	0.30835
0.8093	51.949	0.485229	1.68523	0.8093	15.509	0.28386
0.82429	58.7206	0.552355	1.75236	0.82429	6.4631	0.11537
0.83927	62.4083	0.588911	1.78891	0.83928	6.2981	0.1123
0.85426	69.0841	0.655088	1.85509	0.85426	5.8827	0.10456
0.86925	71.59	0.679929	1.87993	0.86925	4.6934	0.08241
0.88424	53.4012	0.499624	1.69962	0.88424	3.7857	0.0655
0.89922	55.0415	0.515885	1.71588	0.89922	2.1152	0.03439
0.91421	42.8516	0.395047	1.59505	0.91421	1.1982	0.01731
0.9292	26.4135	0.232097	1.4321	0.9292	0.367	0.00183
0.94418	28.3592	0.251384	1.45138	0.94418	0.7643	0.00923
0.95917	23.7751	0.205942	1.40594	0.95917	1.7413	0.02742
0.97416	13.7513	0.106577	1.30658	0.97416	1.5518	0.02389
0.98915	7.9965	0.04953	1.24953	0.98915	0.4336	0.00307
1.00413	13.325	0.102351	1.30235	1.00413	1	0.01362
1.01912	3	0	1.2
