# Supplementary material for: Reactivatable stimulated emission depletion microscopy using fluorescence-recoverable nanographene
Source: Nat Commun. 2025 Feb 4;16:1341. doi: 10.1038/s41467-025-56401-z (PMC11794581; doi:10.1038/s41467-025-56401-z)
Supplement: Supplementary file 6 — Source Data [file 41467_2025_56401_MOESM6_ESM.zip › source data for figures/fig.5d.xlsx]

## Sheet: lipo_pbs_2_5_good_conf
	confocal		STED
Distance_(microns)	gray_value	Distance_(microns)	gray_value
	Normalize to [0, 1] of "gray_value"		Normalize to [0, 1] of "gray_value"
0	0.0377358	0	0.000253971
0.02	0.0754717	0.02	0.000201888
0.04	0.0566038	0.04	0.000106782
0.06	0.0566038	0.06	4.11126e-05
0.08	0.0566038	0.08	4.26223e-05
0.1	0.113208	0.1	3.58289e-05
0.12	0.0754717	0.12	6.37571e-05
0.14	0.283019	0.14	0.000377006
0.16	0.490566	0.16	0.00165
0.18	0.358491	0.18	0.00803
0.2	0.716981	0.2	0.05838
0.22	0.773585	0.22	0.24506
0.24	0.716981	0.24	0.61796
0.26	0.867925	0.26	1
0.28	0.943396	0.28	0.84272
0.3	0.849057	0.3	0.67362
0.32	1	0.32	0.3452
0.34	0.943396	0.34	0.13713
0.36	0.943396	0.36	0.01498
0.38	0.924528	0.38	0.00231
0.4	0.716981	0.4	0.000215475
0.42	0.471698	0.42	3.88482e-05
0.44	0.396226	0.44	4.12665e-06
0.46	0.245283	0.46	2.61702e-06
0.48	0.320755	0.48	3.52574e-07
0.5	0.188679	0.5	0
0.52	0.150943	0.52	3.18457e-07
0.54	0.188679	0.54	1.10739e-06
0.56	0	0.56	1.10739e-06
0.58	0.0566038	0.58	1.10739e-06
0.6	0.0188679	0.6	1.86221e-06
0.62	0	0.62	2.61702e-06
