# Supplementary material for: Reactivatable stimulated emission depletion microscopy using fluorescence-recoverable nanographene
Source: Nat Commun. 2025 Feb 4;16:1341. doi: 10.1038/s41467-025-56401-z (PMC11794581; doi:10.1038/s41467-025-56401-z)
Supplement: Supplementary file 6 — Source Data [file 41467_2025_56401_MOESM6_ESM.zip › source data for figures/fig.5g.xlsx]

## Sheet: lipo_pbs_2_5_good_conf
	confocal		STED
Distance_(microns)	gray_value	Distance_(microns)	gray_value
	Normalize to [0, 1] of "gray_value"		Normalize to [0, 1] of "gray_value"
0	0	0	0.000182923
0.04	0.03702	0.04	0.000909716
0.08	0.07482	0.08	0.00143
0.12	0.07366	0.12	0.00163
0.16	0.07487	0.16	0.0034
0.2	0.12846	0.2	0.00367
0.24	0.13967	0.24	0.0043
0.28	0.22495	0.28	0.00552
0.32	0.37081	0.32	0.00683
0.36	0.40778	0.36	0.01484
0.4	0.43769	0.4	0.03075
0.44	0.59163	0.44	0.069
0.48	0.77387	0.48	0.1825
0.52	0.77855	0.52	0.44176
0.56	0.81702	0.56	0.72818
0.6	0.87666	0.6	0.96185
0.64	1	0.64	1
0.68	0.97897	0.68	0.84769
0.72	0.87289	0.72	0.44285
0.76	0.89791	0.76	0.12336
0.8	0.99182	0.8	0.02167
0.84	0.9062	0.84	0.00579
0.88	0.77542	0.88	0.000744759
0.92	0.70229	0.92	0.000169857
0.96	0.62894	0.96	6.043e-05
1	0.45043	1	2.12322e-05
1.04	0.4345	1.04	1.79657e-05
1.08	0.50113	1.08	0
1.12	0.39474	1.12	1.63324e-05
1.16	0.3057	1.16	4.89973e-06
1.2	0.21629	1.2	1.95989e-05
1.24	0.18769	1.24	2.93984e-05
1.28	0.13949	1.28	2.93984e-05
1.32	0.12809	1.32	3.42981e-05
1.36	0.10702	1.36	3.59313e-05
